# Supplementary material for: A new method for fault identification of T-connection transmission line based on multi-scale traveling wave reactive power and random forest
Source: PLoS One. 2023 Aug 18;18(8):e0284937. doi: 10.1371/journal.pone.0284937 (PMC10437885; doi:10.1371/journal.pone.0284937)
Supplement: S1 File — (XLSX) [file pone.0284937.s002.xlsx]

## Sheet: Sheet1
train	-0.430235	-0.430235	-0.430235	-0.430235	-0.430235	-0.430235	-0.430235	-0.430235	-0.430235	-0.430235	-0.430235	-0.430235	-0.430235	-0.430235	-0.430235	-0.430235	-0.430235	-0.430235	-0.430235	-0.430235	-0.430235	-0.430235	-0.430235	-0.430235	-0.430235	-0.430235	-0.430235	-0.430235	-0.430235	-0.430235
	-0.0151428	-0.0152225	-0.0153146	-0.0154196	-0.0155381	-0.0156709	-0.0158186	-0.0159817	-0.0161608	-0.0163565	2.50877	2.50869	2.50859	2.50846	2.5083	2.50811	2.50788	2.5076	2.50728	2.5069	-165.674	-164.801	-163.804	-162.68	-161.429	-160.048	-158.54	-156.905	-155.146	-153.266
	0.0134233	0.0135568	0.0137044	0.0138667	0.0140442	0.0142376	0.0144476	0.0146747	0.0149196	0.0151827	-0.0307325	7	-0.0312518	-0.0315629	-0.0319101	-0.0322949	-0.0327188	-0.0331833	-0.0336897	-0.0342394	-2.28949	-2.28486	-2.28042	-2.27617	-2.27212	-2.26828	-2.26465	-2.26126	-2.25809	-2.25516
	-0.390943	-0.391607	-0.392394	-0.39331	-0.394362	-0.395556	-0.3969	-0.398397	-0.400055	-0.401876	2.62099	2.62088	2.62074	2.62055	2.62032	2.62003	2.61968	2.61927	2.61878	2.61821	-6.70427	-6.69263	-6.67884	-6.66282	-6.64445	-6.62365	-6.60035	-6.5745	-6.54605	-6.51497
	-0.391189	-0.391864	-0.392664	-0.393595	-0.394666	-0.395882	-0.397249	-0.398775	-0.400463	-0.402319	2.63891	2.63881	2.63867	2.63849	2.63826	2.63798	2.63763	2.63721	2.63672	2.63614	-6.74587	-6.734	-6.71993	-6.70357	-6.6848	-6.66354	-6.63972	-6.61328	-6.58417	-6.55236
	-0.421991	-0.422677	-0.423485	-0.424421	-0.425491	-0.426702	-0.428058	-0.429565	-0.431226	-0.433046	2.82986	2.82952	2.82906	2.82848	2.82777	2.82691	2.8259	2.82472	2.82335	2.8218	-6.70598	-6.69428	-6.68043	-6.66434	-6.6459	-6.62503	-6.60167	-6.57576	-6.54726	-6.51616
	-0.421192	-0.421878	-0.422686	-0.423622	-0.424692	-0.425902	-0.427258	-0.428763	-0.430423	-0.432241	2.83007	2.82972	2.82927	2.82869	2.82797	2.82711	2.82609	2.82491	2.82354	2.82198	-6.71919	-6.70744	-6.69354	-6.67738	-6.65887	-6.63793	-6.61449	-6.5885	-6.55991	-6.52872
	-0.419523	-0.42021	-0.421018	-0.421953	-0.423023	-0.424232	-0.425586	-0.427089	-0.428746	-0.43056	2.83051	2.83016	2.8297	2.82912	2.8284	2.82753	2.82651	2.82532	2.82394	2.82238	-6.74697	-6.73512	-6.7211	-6.70481	-6.68616	-6.66507	-6.64146	-6.61529	-6.58651	-6.55513
	-0.41909	-0.419777	-0.420585	-0.42152	-0.42259	-0.423798	-0.425152	-0.426655	-0.428311	-0.430124	2.83063	2.83028	2.82982	2.82923	2.82851	2.82765	2.82662	2.82543	2.82405	2.82248	-6.75423	-6.74235	-6.7283	-6.71198	-6.69329	-6.67216	-6.6485	-6.62229	-6.59346	-6.56202
	-0.418776	-0.419463	-0.420271	-0.421207	-0.422276	-0.423484	-0.424838	-0.42634	-0.427996	-0.429808	2.83072	2.83037	2.82991	2.82932	2.8286	2.82773	2.82671	2.82551	2.82413	2.82256	-6.7595	-6.7476	-6.73353	-6.71719	-6.69847	-6.6773	-6.65362	-6.62737	-6.59851	-6.56703
	-0.413266	-0.413951	-0.414764	-0.415711	-0.4168	-0.418038	-0.419432	-0.420986	-0.422708	-0.424602	2.81625	2.81598	2.81565	2.81525	2.8148	2.81428	2.81369	2.81303	2.8123	2.8115	-6.81461	-6.80267	-6.78855	-6.77214	-6.75335	-6.73211	-6.70834	-6.682	-6.65306	-6.6215
	-0.411367	-0.412053	-0.412865	-0.41381	-0.414896	-0.416129	-0.417517	-0.419064	-0.420777	-0.42266	2.8193	2.81902	2.81868	2.81828	2.81782	2.8173	2.81671	2.81605	2.81532	2.81452	-6.85349	-6.8414	-6.82712	-6.81057	-6.79163	-6.77024	-6.74633	-6.71985	-6.69077	-6.65907
	-0.410427	-0.411111	-0.411921	-0.412863	-0.413945	-0.415173	-0.416554	-0.418094	-0.419798	-0.421671	2.82321	2.82292	2.82258	2.82218	2.82172	2.8212	2.8206	2.81994	2.81921	2.81841	-6.87871	-6.86657	-6.85225	-6.83565	-6.81667	-6.79523	-6.77128	-6.74476	-6.71565	-6.68391
	-0.411508	-0.412193	-0.413005	-0.413951	-0.415037	-0.41627	-0.417657	-0.419204	-0.420917	-0.4228	2.81924	2.81896	2.81862	2.81822	2.81776	2.81724	2.81665	2.81599	2.81526	2.81447	-6.851	-6.83892	-6.82466	-6.80811	-6.78919	-6.76782	-6.74392	-6.71746	-6.6884	-6.65673
	-0.411241	-0.411926	-0.412738	-0.413682	-0.414767	-0.415999	-0.417385	-0.41893	-0.420641	-0.422521	2.82017	2.81989	2.81955	2.81915	2.81869	2.81817	2.81758	2.81692	2.81619	2.81539	-6.85772	-6.84562	-6.83134	-6.81478	-6.79584	-6.77445	-6.75055	-6.72408	-6.695	-6.66332
	-0.501617	-0.502481	-0.50351	-0.504717	-0.506112	-0.507704	-0.509504	-0.511521	-0.513765	-0.516244	3.27038	3.27031	3.27045	3.27082	3.27145	3.27237	3.27363	3.27525	3.27727	3.27971	-6.51968	-6.50834	-6.4953	-6.48049	-6.46388	-6.44544	-6.42513	-6.40296	-6.37892	-6.35303
	-0.420484	-0.421198	-0.422053	-0.423058	-0.424223	-0.425558	-0.427073	-0.428777	-0.43068	-0.432793	2.39292	2.39293	2.39304	2.39327	2.39364	2.39416	2.39486	2.39577	2.3969	2.39829	-5.69087	-5.68125	-5.67001	-5.65708	-5.6424	-5.62593	-5.60762	-5.58744	-5.56538	-5.54143
	-0.40838	-0.409057	-0.409854	-0.41078	-0.411839	-0.413039	-0.414385	-0.415882	-0.417535	-0.419349	2.5119	2.51182	2.51173	2.5116	2.51144	2.51125	2.51102	2.51075	2.51043	2.51004	-6.15088	-6.14053	-6.12834	-6.11423	-6.09812	-6.07995	-6.05964	-6.03717	-6.01248	-5.98557
	-0.438507	-0.439234	-0.440093	-0.441092	-0.442237	-0.443536	-0.444995	-0.44662	-0.448417	-0.450392	2.69288	2.69282	2.69277	2.69273	2.69272	2.69272	2.69274	2.69279	2.69287	2.69298	-6.14102	-6.13071	-6.11863	-6.1047	-6.08885	-6.07103	-6.05117	-6.02926	-6.00527	-5.9792
	-0.435861	-0.436604	-0.437483	-0.438506	-0.43968	-0.441014	-0.442514	-0.444186	-0.446037	-0.448071	2.99302	2.99279	2.9925	2.99217	2.99177	2.99132	2.9908	2.99023	2.98958	2.98887	-6.86691	-6.8547	-6.84028	-6.82355	-6.80443	-6.78282	-6.75867	-6.73192	-6.70255	-6.67053
	-11.3491	-11.3073	-11.2603	-11.2079	-11.1503	-11.0873	-11.019	-10.9456	-10.867	-10.7836	0.990644	0.990763	0.990884	0.991008	0.991134	0.991261	0.991388	0.991516	0.991642	0.991768	-0.087288	-0.0876213	-0.0879983	-0.0884203	-0.0888889	-0.0894053	-0.0899707	-0.0905861	-0.0912524	-0.0919704
	-11.5674	-11.5252	-11.4777	-11.4248	-11.3664	-11.3026	-11.2334	-11.1589	-11.0792	-10.9944	0.990831	0.99094	0.991052	0.991166	0.991283	0.9914	0.991518	0.991637	0.991755	0.991872	-0.0856574	-0.0859804	-0.0863461	-0.0867561	-0.0872117	-0.0877143	-0.0882651	-0.0888652	-0.0895154	-0.0902165
	-11.5293	-11.4873	-11.4401	-11.3874	-11.3293	-11.2658	-11.1969	-11.1227	-11.0434	-10.9589	0.990916	0.991025	0.991137	0.991251	0.991367	0.991484	0.991603	0.991721	0.991839	0.991955	-0.0859475	-0.086271	-0.0866374	-0.0870481	-0.0875046	-0.0880083	-0.0885602	-0.0891615	-0.0898131	-0.0905157
	-2.3063	-2.30738	-2.30807	-2.30836	-2.30828	-2.30784	-2.30706	-2.30596	-2.30455	-2.30287	0.980927	0.980868	0.980807	0.980744	0.980681	0.980617	0.980552	0.980487	0.980422	0.980358	-0.425326	-0.425099	-0.424947	-0.424865	-0.424853	-0.424906	-0.425022	-0.425197	-0.425429	-0.425712
	-11.7763	-11.7321	-11.6825	-11.6272	-11.5664	-11.5001	-11.4282	-11.3509	-11.2682	-11.1804	0.98325	0.983183	0.983115	0.983046	0.982975	0.982904	0.982832	0.98276	0.982689	0.982618	-0.0834936	-0.0838026	-0.0841531	-0.0845468	-0.0849851	-0.0854693	-0.0860007	-0.0865802	-0.087209	-0.0878878
	-0.0616206	-0.0617288	-0.0618552	-0.0620004	-0.0621653	-0.0623503	-0.0625561	-0.0627829	-0.0630309	-0.0633003	1.02575	1.02571	1.02566	1.02558	1.02549	1.02539	1.02526	1.02512	1.02495	1.02476	-16.6463	-16.6164	-16.5816	-16.5415	-16.4963	-16.4456	-16.3895	-16.328	-16.2611	-16.1889
	-0.0615867	-0.0616949	-0.0618212	-0.0619664	-0.0621313	-0.0623163	-0.062522	-0.0627487	-0.0629966	-0.0632658	1.02575	1.02571	1.02565	1.02558	1.02549	1.02538	1.02526	1.02511	1.02495	1.02476	-16.6554	-16.6255	-16.5906	-16.5505	-16.5052	-16.4545	-16.3984	-16.3368	-16.2699	-16.1977
	-0.0615546	-0.0616628	-0.0617891	-0.0619343	-0.0620991	-0.0622841	-0.0624897	-0.0627163	-0.0629641	-0.0632331	1.02574	1.0257	1.02564	1.02557	1.02548	1.02538	1.02525	1.02511	1.02494	1.02475	-16.664	-16.634	-16.5991	-16.559	-16.5137	-16.4629	-16.4067	-16.3451	-16.2782	-16.2059
	-0.061531	-0.0616392	-0.0617655	-0.0619107	-0.0620755	-0.0622604	-0.062466	-0.0626925	-0.0629402	-0.0632091	1.02574	1.0257	1.02564	1.02557	1.02548	1.02537	1.02524	1.0251	1.02493	1.02474	-16.6703	-16.6403	-16.6054	-16.5652	-16.5198	-16.4691	-16.4129	-16.3512	-16.2842	-16.212
	-0.0615255	-0.0616337	-0.06176	-0.0619052	-0.06207	-0.0622549	-0.0624604	-0.0626869	-0.0629346	-0.0632035	1.02574	1.02569	1.02564	1.02556	1.02548	1.02537	1.02524	1.0251	1.02493	1.02474	-16.6717	-16.6418	-16.6068	-16.5667	-16.5213	-16.4705	-16.4143	-16.3526	-16.2857	-16.2134
	-0.0602545	-0.0603556	-0.060475	-0.0606136	-0.0607723	-0.0609521	-0.0611539	-0.0613784	-0.0616264	-0.0618984	1.03486	1.03482	1.03476	1.03469	1.03459	1.03448	1.03435	1.0342	1.03403	1.03383	-17.1749	-17.1454	-17.1105	-17.0702	-17.0241	-16.972	-16.9139	-16.8496	-16.779	-16.7021
	-0.0598069	-0.0599084	-0.060028	-0.060167	-0.0603262	-0.0605066	-0.0607089	-0.0609341	-0.0611829	-0.0614558	1.03533	1.03528	1.03522	1.03514	1.03505	1.03494	1.0348	1.03465	1.03448	1.03428	-17.3111	-17.2811	-17.2456	-17.2045	-17.1575	-17.1045	-17.0453	-16.9798	-16.9079	-16.8297
	-0.0596697	-0.0597707	-0.0598897	-0.0600279	-0.0601861	-0.0603652	-0.0605661	-0.0607896	-0.0610364	-0.0613071	1.03463	1.03458	1.03452	1.03444	1.03435	1.03424	1.0341	1.03395	1.03378	1.03358	-17.3392	-17.3092	-17.2737	-17.2327	-17.1858	-17.133	-17.074	-17.0087	-16.9371	-16.8591
	-0.0594921	-0.059593	-0.0597119	-0.0598498	-0.0600076	-0.0601863	-0.0603867	-0.0606096	-0.0608557	-0.0611256	1.03442	1.03437	1.03431	1.03424	1.03414	1.03403	1.0339	1.03374	1.03357	1.03337	-17.3875	-17.3573	-17.3217	-17.2805	-17.2335	-17.1805	-17.1212	-17.0558	-16.9839	-16.9057
	-0.0596072	-0.0597087	-0.0598285	-0.0599676	-0.0601269	-0.0603075	-0.0605101	-0.0607355	-0.0609845	-0.0612576	1.0355	1.03546	1.03539	1.03532	1.03522	1.03511	1.03498	1.03482	1.03465	1.03445	-17.3721	-17.3418	-17.3061	-17.2646	-17.2173	-17.1639	-17.1042	-17.0382	-16.9657	-16.8868
	-0.0475147	-0.0475948	-0.0476863	-0.0477897	-0.0479052	-0.048033	-0.0481734	-0.0483264	-0.0484922	-0.0486707	1.04925	1.04919	1.04911	1.04901	1.04889	1.04875	1.0486	1.04842	1.04822	1.04799	-22.0826	-22.0441	-22.0001	-21.9505	-21.8952	-21.834	-21.7671	-21.6945	-21.6162	-21.5323
	-0.0864158	-0.0865436	-0.0866992	-0.0868847	-0.0871024	-0.0873544	-0.0876429	-0.0879701	-0.088338	-0.0887488	0.90817	0.908227	0.908306	0.908408	0.908536	0.908692	0.908877	0.909094	0.909345	0.909631	-10.5093	-10.4944	-10.4765	-10.4553	-10.4307	-10.4024	-10.3702	-10.3341	-10.2939	-10.2495
	-0.0251496	-0.0253013	-0.0254591	-0.0256237	-0.0257958	-0.0259758	-0.0261644	-0.0263622	-0.0265696	-0.0267871	1.01378	1.01374	1.01369	1.01362	1.01353	1.01343	1.01332	1.01318	1.01303	1.01286	-40.3102	-40.0668	-39.8162	-39.5577	-39.2906	-39.0144	-38.7287	-38.4331	-38.1273	-37.8113
	-0.0566157	-0.0567166	-0.0568362	-0.0569758	-0.0571363	-0.0573188	-0.0575243	-0.0577536	-0.0580077	-0.0582873	0.913638	0.913715	0.913818	0.913946	0.914104	0.914291	0.914512	0.914766	0.915056	0.915384	-16.1375	-16.1102	-16.0781	-16.041	-15.9987	-15.951	-15.8978	-15.8391	-15.7747	-15.7047
	-0.052298	-0.0523923	-0.0525041	-0.0526344	-0.0527843	-0.0529546	-0.0531462	-0.05336	-0.0535966	-0.0538568	0.91512	0.915199	0.915303	0.915434	0.915593	0.915783	0.916005	0.916262	0.916554	0.916883	-17.4982	-17.4682	-17.433	-17.3923	-17.3459	-17.2937	-17.2356	-17.1713	-17.101	-17.0245
	-0.148683	-0.148683	-0.148683	-0.148683	-0.148683	-0.148683	-0.148683	-0.148683	-0.148683	-0.148683	-0.148683	-0.148683	-0.148683	-0.148683	-0.148683	-0.148683	-0.148683	-0.148683	-0.148683	-0.148683	-0.148683	-0.148683	-0.148683	-0.148683	-0.148683	-0.148683	-0.148683	-0.148683	-0.148683	-0.148683
	-0.150823	-0.151082	-0.151389	-0.151746	-0.152156	-0.152621	-0.153143	-0.153725	-0.154369	-0.155076	0.347998	0.348023	0.348052	0.348085	0.348122	0.348163	0.348208	0.348258	0.348311	0.348368	-2.30733	-2.30353	-2.29905	-2.29386	-2.28793	-2.28123	-2.27375	-2.26546	-2.25636	-2.24643
	-0.148567	-0.148829	-0.14914	-0.149502	-0.149917	-0.15039	-0.150922	-0.151515	-0.152171	-0.152893	0.334876	0.334899	0.334926	0.334959	0.334997	0.335041	0.335092	0.335148	0.335211	0.335281	-2.25405	-2.25023	-2.24572	-2.2405	-2.23454	-2.22782	-2.2203	-2.21198	-2.20285	-2.19291
	-0.146817	-0.147081	-0.147395	-0.14776	-0.14818	-0.148657	-0.149194	-0.149793	-0.150456	-0.151185	0.299911	0.299969	0.300043	0.300133	0.300242	0.300371	0.30052	0.300691	0.300884	0.3011	-2.04276	-2.03948	-2.03564	-2.03122	-2.0262	-2.02056	-2.01429	-2.00738	-1.99981	-1.9916
	-0.150921	-0.151181	-0.151489	-0.151847	-0.152258	-0.152724	-0.153249	-0.153833	-0.154479	-0.155189	0.3483	0.348325	0.348354	0.348387	0.348424	0.348465	0.34851	0.348559	0.348612	0.348669	-2.30783	-2.30402	-2.29953	-2.29433	-2.28838	-2.28166	-2.27415	-2.26583	-2.2567	-2.24674
	-0.153053	-0.153313	-0.153621	-0.15398	-0.154393	-0.154863	-0.155393	-0.155985	-0.156642	-0.157365	0.353237	0.353265	0.353302	0.353351	0.353413	0.353488	0.353578	0.353684	0.353808	0.353951	-2.30794	-2.30421	-2.29984	-2.29479	-2.28905	-2.28258	-2.27538	-2.26742	-2.25871	-2.24923
	-0.152773	-0.153032	-0.15334	-0.153699	-0.154113	-0.154583	-0.155113	-0.155705	-0.156362	-0.157085	0.353245	0.353273	0.353311	0.35336	0.353422	0.353497	0.353587	0.353694	0.353818	0.353961	-2.31223	-2.30848	-2.3041	-2.29903	-2.29327	-2.28678	-2.27955	-2.27156	-2.26282	-2.25331
	-0.15274	-0.152999	-0.153307	-0.153666	-0.15408	-0.15455	-0.15508	-0.155672	-0.156329	-0.157053	0.353245	0.353273	0.35331	0.35336	0.353421	0.353497	0.353587	0.353694	0.353818	0.353961	-2.31273	-2.30898	-2.30459	-2.29953	-2.29376	-2.28727	-2.28003	-2.27204	-2.26329	-2.25377
	-0.15273	-0.152989	-0.153297	-0.153657	-0.15407	-0.15454	-0.15507	-0.155663	-0.15632	-0.157044	0.353244	0.353272	0.35331	0.353359	0.35342	0.353496	0.353586	0.353693	0.353817	0.353961	-2.31287	-2.30912	-2.30473	-2.29967	-2.2939	-2.2874	-2.28017	-2.27218	-2.26342	-2.2539
	-0.152728	-0.152988	-0.153296	-0.153655	-0.154069	-0.154539	-0.155069	-0.155661	-0.156319	-0.157043	0.353243	0.353271	0.353309	0.353358	0.35342	0.353495	0.353585	0.353692	0.353816	0.35396	-2.31288	-2.30914	-2.30475	-2.29968	-2.29391	-2.28742	-2.28018	-2.27219	-2.26343	-2.25391
	-0.159188	-0.159464	-0.159793	-0.160175	-0.160615	-0.161116	-0.161679	-0.162309	-0.163006	-0.163775	0.383652	0.383668	0.383675	0.383672	0.383656	0.383624	0.383574	0.383502	0.383406	0.383282	-2.41006	-2.40598	-2.40108	-2.39533	-2.38866	-2.38105	-2.37243	-2.36279	-2.35209	-2.3403
	-0.159426	-0.159703	-0.160032	-0.160416	-0.160858	-0.161361	-0.161927	-0.162559	-0.16326	-0.164032	0.383786	0.383803	0.383811	0.383808	0.383792	0.383761	0.383711	0.38364	0.383545	0.383421	-2.40731	-2.40323	-2.39834	-2.39258	-2.38591	-2.37828	-2.36966	-2.36	-2.34929	-2.33748
	-0.163104	-0.163395	-0.163737	-0.164134	-0.164588	-0.165103	-0.16568	-0.166322	-0.167032	-0.16781	0.382755	0.382772	0.38278	0.382776	0.382759	0.382725	0.382671	0.382595	0.382493	0.382361	-2.34669	-2.34262	-2.33778	-2.3321	-2.32555	-2.3181	-2.3097	-2.30032	-2.28994	-2.27853
	-0.167952	-0.168258	-0.168617	-0.169032	-0.169506	-0.170041	-0.17064	-0.171305	-0.172038	-0.17284	0.382317	0.382336	0.382345	0.382343	0.382326	0.382291	0.382237	0.382159	0.382053	0.381917	-2.27634	-2.27232	-2.26754	-2.26195	-2.25553	-2.24823	-2.24001	-2.23087	-2.22075	-2.20966
	-0.163575	-0.163866	-0.164209	-0.164607	-0.165063	-0.16558	-0.166159	-0.166805	-0.167517	-0.168299	0.38287	0.382887	0.382895	0.382892	0.382875	0.382842	0.382789	0.382713	0.382612	0.382481	-2.34064	-2.33659	-2.33175	-2.32609	-2.31957	-2.31213	-2.30374	-2.29438	-2.28402	-2.27262
	-0.140719	-0.140971	-0.141265	-0.1416	-0.14198	-0.142405	-0.142878	-0.143398	-0.143968	-0.144588	0.284005	0.284027	0.284035	0.284028	0.284004	0.28396	0.283893	0.2838	0.283681	0.283531	-2.01825	-2.01478	-2.01066	-2.00585	-2.00031	-1.99402	-1.98696	-1.97911	-1.97044	-1.96096
	-0.164008	-0.164292	-0.164627	-0.165016	-0.165461	-0.165965	-0.16653	-0.167159	-0.167854	-0.168615	0.387609	0.387624	0.387629	0.387622	0.387599	0.387559	0.387498	0.387413	0.387299	0.387155	-2.36336	-2.35936	-2.35459	-2.34899	-2.34254	-2.33518	-2.32689	-2.31763	-2.30737	-2.29608
	-0.151459	-0.151719	-0.152029	-0.15239	-0.152807	-0.153281	-0.153816	-0.154414	-0.155078	-0.15581	0.366179	0.366206	0.366243	0.36629	0.366348	0.36642	0.366505	0.366606	0.366723	0.366857	-2.41768	-2.41371	-2.40904	-2.40363	-2.39746	-2.39051	-2.38275	-2.37417	-2.36476	-2.35451
	-0.14868	-0.148941	-0.149251	-0.149612	-0.150028	-0.150499	-0.15103	-0.151623	-0.152278	-0.152999	0.328382	0.328426	0.328482	0.328549	0.32863	0.328725	0.328833	0.328958	0.329097	0.329253	-2.20865	-2.20507	-2.20086	-2.196	-2.19046	-2.18423	-2.17727	-2.16958	-2.16116	-2.15199
	-0.148066	-0.148328	-0.14864	-0.149003	-0.14942	-0.149895	-0.150429	-0.151024	-0.151684	-0.15241	0.298333	0.298383	0.298446	0.298524	0.298619	0.29873	0.298859	0.299008	0.299177	0.299367	-2.01487	-2.01164	-2.00785	-2.00348	-1.99851	-1.99293	-1.98672	-1.97987	-1.97237	-1.96423
	-0.155522	-0.154851	-0.154106	-0.153286	-0.152393	-0.151429	-0.150397	-0.149299	-0.14814	-0.146925	0.895799	0.890337	0.884206	0.877408	0.869953	0.861853	0.853131	0.843813	0.833932	0.823529	-5.75996	-5.74963	-5.73765	-5.72399	-5.7086	-5.69146	-5.67253	-5.65183	-5.62934	-5.60511
	-0.0203319	-0.0202598	-0.0201847	-0.0201068	-0.0200265	-0.019944	-0.0198595	-0.0197734	-0.0196859	-0.0195974	0.0561112	0.0558774	0.0556309	0.0553723	0.0551022	0.0548213	0.0545303	0.0542302	0.0539217	0.0536059	-2.75976	-2.75804	-2.75609	-2.7539	-2.75146	-2.74876	-2.7458	-2.74258	-2.7391	-2.73536
	-0.185961	-0.185437	-0.184833	-0.184145	-0.183372	-0.182511	-0.181561	-0.18052	-0.179387	-0.178163	1.4217	1.41521	1.40762	1.39891	1.38902	1.37794	1.36565	1.35213	1.33739	1.32143	-7.64516	-7.63174	-7.61566	-7.59675	-7.57488	-7.5499	-7.52172	-7.49022	-7.45533	-7.417
	-0.186522	-0.185976	-0.185348	-0.184635	-0.183836	-0.182948	-0.18197	-0.180901	-0.179741	-0.17849	1.40076	1.39416	1.38648	1.37768	1.36773	1.3566	1.34428	1.33076	1.31606	1.30017	-7.50987	-7.49647	-7.48045	-7.46166	-7.43996	-7.41524	-7.38739	-7.35632	-7.32196	-7.28427
	-0.18156	-0.180986	-0.180331	-0.179592	-0.178768	-0.177858	-0.176861	-0.175776	-0.174604	-0.173345	1.18186	1.17614	1.16954	1.16205	1.15363	1.14428	1.13399	1.12277	1.11062	1.09756	-6.50949	-6.49852	-6.48555	-6.47047	-6.4532	-6.43367	-6.41179	-6.38752	-6.36082	-6.33166
	-0.175976	-0.175401	-0.174747	-0.17401	-0.173191	-0.172289	-0.171302	-0.170233	-0.169081	-0.167849	1.19409	1.18808	1.18114	1.17326	1.16442	1.15461	1.14382	1.13207	1.11938	1.10576	-6.78553	-6.77349	-6.75917	-6.74248	-6.72332	-6.70158	-6.67721	-6.65015	-6.62035	-6.58781
	-0.191555	-0.19097	-0.190297	-0.189534	-0.18868	-0.187732	-0.186691	-0.185555	-0.184326	-0.183005	1.32592	1.31945	1.31192	1.30328	1.29353	1.28264	1.2706	1.25743	1.24313	1.22772	-6.92188	-6.90921	-6.89404	-6.87624	-6.85568	-6.83227	-6.80592	-6.77657	-6.74416	-6.70868
	-0.197964	-0.197375	-0.196696	-0.195924	-0.195056	-0.194092	-0.193029	-0.191868	-0.190609	-0.189253	1.37794	1.37131	1.36356	1.35464	1.34454	1.33323	1.3207	1.30696	1.29202	1.2759	-6.96059	-6.94774	-6.93229	-6.91412	-6.89308	-6.86907	-6.842	-6.81179	-6.77839	-6.74179
	-0.202655	-0.202064	-0.201381	-0.200603	-0.199726	-0.198749	-0.197671	-0.196492	-0.195211	-0.19383	1.41526	1.40852	1.40061	1.3915	1.38115	1.36955	1.35667	1.34252	1.32712	1.31048	-6.98361	-6.97065	-6.95504	-6.93661	-6.91525	-6.89083	-6.86325	-6.83245	-6.79836	-6.76096
	-0.206235	-0.205643	-0.204957	-0.204173	-0.20329	-0.202304	-0.201216	-0.200023	-0.198725	-0.197325	1.44333	1.43651	1.42849	1.41924	1.4087	1.39687	1.38373	1.36928	1.35352	1.33649	-6.9985	-6.98547	-6.96973	-6.95113	-6.92953	-6.90481	-6.87687	-6.84563	-6.81103	-6.77304
	-0.197795	-0.197255	-0.196636	-0.195936	-0.195153	-0.194286	-0.193332	-0.192293	-0.191166	-0.189953	3.56315	3.53942	3.5126	3.48272	3.44983	3.41402	3.37542	3.33415	3.29041	3.24437	-18.0144	-17.9434	-17.8635	-17.7748	-17.6776	-17.5722	-17.4591	-17.339	-17.2123	-17.0799
	-0.165473	-0.164913	-0.164279	-0.163568	-0.162781	-0.161918	-0.160977	-0.159961	-0.15887	-0.157706	1.14558	1.13967	1.13289	1.12522	1.11666	1.1072	1.09684	1.08559	1.07347	1.0605	-6.92306	-6.91071	-6.89613	-6.87922	-6.85988	-6.83804	-6.81363	-6.7866	-6.75692	-6.72457
	-0.164889	-0.16433	-0.163696	-0.162987	-0.162201	-0.161339	-0.1604	-0.159386	-0.158298	-0.157138	1.14252	1.13661	1.12984	1.12218	1.11364	1.10419	1.09385	1.08263	1.07054	1.05761	-6.92899	-6.91663	-6.90204	-6.88512	-6.86578	-6.84393	-6.81952	-6.79249	-6.76281	-6.73047
	-0.165451	-0.164891	-0.164256	-0.163546	-0.162759	-0.161895	-0.160954	-0.159938	-0.158847	-0.157683	1.14072	1.13484	1.12809	1.12047	1.11195	1.10253	1.09222	1.08102	1.06895	1.05604	-6.89462	-6.88236	-6.86788	-6.85108	-6.83186	-6.81015	-6.78588	-6.75899	-6.72946	-6.69727
	-0.165626	-0.165066	-0.164431	-0.163721	-0.162933	-0.162069	-0.161128	-0.160111	-0.159019	-0.157854	1.14642	1.1405	1.13372	1.12605	1.11749	1.10802	1.09765	1.0864	1.07427	1.06129	-6.92173	-6.90938	-6.89481	-6.87789	-6.85856	-6.83672	-6.8123	-6.78527	-6.75559	-6.72325
	-0.173044	-0.172454	-0.171785	-0.171036	-0.170207	-0.169296	-0.168305	-0.167234	-0.166084	-0.164857	1.20637	1.20008	1.19287	1.18472	1.17561	1.16554	1.15451	1.14254	1.12964	1.11583	-6.97144	-6.95885	-6.94397	-6.9267	-6.90694	-6.88461	-6.85964	-6.83198	-6.8016	-6.76848
	-0.164845	-0.164283	-0.163646	-0.162934	-0.162145	-0.16128	-0.160339	-0.159323	-0.158233	-0.15707	1.13645	1.13056	1.12382	1.1162	1.1077	1.0983	1.08802	1.07686	1.06484	1.05199	-6.89404	-6.88181	-6.86738	-6.85064	-6.8315	-6.80989	-6.78573	-6.75898	-6.7296	-6.69759
	-0.171124	-0.170539	-0.169875	-0.169131	-0.168307	-0.167402	-0.166415	-0.165348	-0.164202	-0.162979	1.09144	1.08581	1.07936	1.07208	1.06396	1.055	1.04519	1.03454	1.02308	1.01083	-6.37805	-6.36693	-6.35386	-6.33876	-6.32155	-6.30218	-6.2806	-6.25676	-6.23064	-6.20224
	-0.171124	-0.170539	-0.169875	-0.169131	-0.168307	-0.167402	-0.166415	-0.165348	-0.164202	-0.162979	1.09144	1.08581	1.07936	1.07208	1.06396	1.055	1.04519	1.03454	1.02308	1.01083	-6.37805	-6.36693	-6.35386	-6.33876	-6.32155	-6.30218	-6.2806	-6.25676	-6.23064	-6.20224
	-0.173534	-0.172922	-0.172231	-0.171459	-0.170605	-0.16967	-0.168653	-0.167555	-0.166379	-0.165125	1.09302	1.08731	1.08078	1.07343	1.06525	1.05624	1.0464	1.03574	1.02428	1.01205	-6.29862	-6.28783	-6.27518	-6.26059	-6.24397	-6.22529	-6.20447	-6.1815	-6.15635	-6.12902
	0.696314	0.699308	0.702858	0.707002	0.711781	0.717237	0.723412	0.730352	0.738101	0.746707	1.0285	1.02847	1.02842	1.02837	1.02829	1.02821	1.0281	1.02797	1.02783	1.02766	1.47706	1.47069	1.4632	1.45454	1.44468	1.43356	1.42118	1.4075	1.39253	1.37626
	0.648513	0.651391	0.654801	0.658783	0.663376	0.66862	0.674556	0.681229	0.688683	0.696962	1.02695	1.02691	1.02686	1.02679	1.02672	1.02663	1.02652	1.0264	1.02626	1.0261	1.58354	1.57649	1.5682	1.55862	1.54771	1.53544	1.52177	1.50668	1.49017	1.47225
	0.670511	0.673415	0.676863	0.680892	0.685544	0.690859	0.696881	0.703652	0.711219	0.719627	1.02431	1.02428	1.02424	1.02418	1.02411	1.02402	1.02392	1.02381	1.02368	1.02353	1.52766	1.52102	1.51321	1.50417	1.49386	1.48225	1.4693	1.45499	1.43933	1.4223
	0.638766	0.641592	0.644946	0.648865	0.65339	0.658559	0.664417	0.671003	0.678364	0.686543	1.02677	1.02673	1.02668	1.02662	1.02654	1.02645	1.02634	1.02622	1.02607	1.02592	1.60743	1.60029	1.59189	1.58217	1.5711	1.55863	1.54472	1.52938	1.51257	1.49432
	0.728589	0.731711	0.735402	0.739703	0.744654	0.750297	0.756677	0.763837	0.771824	0.780684	1.03274	1.0327	1.03266	1.0326	1.03252	1.03242	1.03231	1.03218	1.03202	1.03185	1.41745	1.41136	1.40421	1.39596	1.38658	1.37602	1.36427	1.35131	1.33712	1.32172
	0.886801	0.8915	0.896938	0.903156	0.910194	0.918091	0.926887	0.936618	0.947323	0.959036	0.907261	0.907355	0.907476	0.907627	0.90781	0.908027	0.90828	0.90857	0.908901	0.909272	1.02307	1.01778	1.01175	1.00495	0.997381	0.989038	0.979925	0.970054	0.959441	0.94811
	0.886801	0.8915	0.896938	0.903156	0.910194	0.918091	0.926887	0.936618	0.947323	0.959036	0.907261	0.907355	0.907476	0.907627	0.90781	0.908027	0.90828	0.90857	0.908901	0.909272	1.02307	1.01778	1.01175	1.00495	0.997381	0.989038	0.979925	0.970054	0.959441	0.94811
	0.886801	0.8915	0.896938	0.903156	0.910194	0.918091	0.926887	0.936618	0.947323	0.959036	0.907261	0.907355	0.907476	0.907627	0.90781	0.908027	0.90828	0.90857	0.908901	0.909272	1.02307	1.01778	1.01175	1.00495	0.997381	0.989038	0.979925	0.970054	0.959441	0.94811
	0.886801	0.8915	0.896938	0.903156	0.910194	0.918091	0.926887	0.936618	0.947323	0.959036	0.907261	0.907355	0.907476	0.907627	0.90781	0.908027	0.90828	0.90857	0.908901	0.909272	1.02307	1.01778	1.01175	1.00495	0.997381	0.989038	0.979925	0.970054	0.959441	0.94811
	0.886801	0.8915	0.896938	0.903156	0.910194	0.918091	0.926887	0.936618	0.947323	0.959036	0.907261	0.907355	0.907476	0.907627	0.90781	0.908027	0.90828	0.90857	0.908901	0.909272	1.02307	1.01778	1.01175	1.00495	0.997381	0.989038	0.979925	0.970054	0.959441	0.94811
	0.844735	0.849037	0.854058	0.85984	0.866423	0.873851	0.882165	0.891405	0.901613	0.912828	0.906057	0.906151	0.906274	0.906427	0.906613	0.906833	0.907091	0.907388	0.907726	0.908105	1.07259	1.06727	1.06114	1.05418	1.04639	1.03774	1.02826	1.01793	1.00678	0.994826
	0.846881	0.851202	0.856242	0.862044	0.868649	0.8761	0.884438	0.893705	0.90394	0.915182	0.906115	0.90621	0.906332	0.906485	0.90667	0.906891	0.907148	0.907445	0.907782	0.908161	1.06994	1.06462	1.0585	1.05155	1.04377	1.03515	1.02568	1.01537	1.00425	0.992327
	0.866315	0.87087	0.876153	0.882206	0.889069	0.89678	0.90538	0.914907	0.925398	0.93689	0.90852	0.908616	0.908739	0.908893	0.909079	0.909299	0.909555	0.90985	0.910184	0.91056	1.04872	1.04334	1.03719	1.03025	1.02251	1.01396	1.00461	0.994473	0.98356	0.971897
	0.862312	0.866779	0.871974	0.877937	0.884711	0.892336	0.900853	0.9103	0.920717	0.932143	0.907766	0.90786	0.907983	0.908135	0.90832	0.908539	0.908796	0.90909	0.909425	0.909801	1.05271	1.0474	1.0413	1.0344	1.02669	1.01816	1.00882	0.998671	0.987735	0.976032
	0.863451	0.867976	0.873229	0.879249	0.886076	0.89375	0.902312	0.911798	0.922248	0.933697	0.908405	0.9085	0.908624	0.908777	0.908963	0.909184	0.909441	0.909736	0.910071	0.910448	1.05206	1.04669	1.04053	1.03358	1.02583	1.01727	1.0079	0.997739	0.986797	0.9751
	0.871	0.875608	0.880941	0.887039	0.893938	0.90168	0.9103	0.919837	0.930328	0.941806	0.903389	0.903481	0.9036	0.903749	0.903931	0.904146	0.904398	0.904688	0.905018	0.905389	1.03719	1.03183	1.02572	1.01884	1.01118	1.00274	0.993516	0.98353	0.972795	0.961333
	0.89162	0.896209	0.901524	0.907605	0.91449	0.922218	0.930826	0.940352	0.95083	0.962295	1.02228	1.02225	1.0222	1.02215	1.02208	1.022	1.02191	1.0218	1.02167	1.02152	1.14654	1.14063	1.13386	1.12621	1.11765	1.1082	1.09785	1.08661	1.0745	1.06155
	0.957835	0.962729	0.96839	0.97486	0.982178	0.990384	0.999518	1.00962	1.02072	1.03285	1.03184	1.03181	1.03176	1.0317	1.03163	1.03154	1.03144	1.03131	1.03117	1.03101	1.07726	1.07175	1.06544	1.05831	1.05035	1.04156	1.03193	1.02149	1.01024	0.998218
	0.86633	0.870899	0.876192	0.88225	0.88911	0.896813	0.905396	0.914899	0.925356	0.936805	0.905042	0.905135	0.905256	0.905407	0.905591	0.905809	0.906063	0.906356	0.906689	0.907063	1.04468	1.03931	1.03317	1.02625	1.01854	1.01003	1.00074	0.990662	0.979826	0.968251
	0.934091	0.938875	0.944414	0.950745	0.95791	0.965948	0.974896	0.984793	0.995675	1.00758	1.03	1.02997	1.02992	1.02986	1.02979	1.0297	1.0296	1.02948	1.02934	1.02918	1.10268	1.09702	1.09054	1.08322	1.07504	1.066	1.05611	1.04537	1.03381	1.02144
	-0.148419	-0.148679	-0.148987	-0.149344	-0.149753	-0.150217	-0.150738	-0.151319	-0.15196	-0.152664	0.930375	0.935396	0.941181	0.94777	0.955202	0.963516	0.972752	0.982945	0.994132	1.00635	-6.26857	-6.29136	-6.3172	-6.34622	-6.3785	-6.41415	-6.45325	-6.49587	-6.54207	-6.59192
	-0.147068	-0.147329	-0.147638	-0.147997	-0.148409	-0.148877	-0.149403	-0.149989	-0.150637	-0.151349	0.891756	0.896393	0.901763	0.907907	0.914864	0.922672	0.931371	0.940997	0.951588	0.963179	-6.06357	-6.08429	-6.10794	-6.13464	-6.16447	-6.19755	-6.23396	-6.27379	-6.31711	-6.36397
	-0.149057	-0.149318	-0.149626	-0.149985	-0.150396	-0.150862	-0.151386	-0.15197	-0.152615	-0.153324	0.924038	0.928989	0.934701	0.941213	0.948565	0.956795	0.965943	0.976046	0.98714	0.99926	-6.19924	-6.22156	-6.24691	-6.27539	-6.30711	-6.34217	-6.38064	-6.42262	-6.46816	-6.51731
	-0.145825	-0.146087	-0.146397	-0.146759	-0.147174	-0.147646	-0.148176	-0.148768	-0.149423	-0.150142	0.852524	0.856965	0.862114	0.868011	0.874695	0.882204	0.890576	0.899849	0.910058	0.921238	-5.84623	-5.86613	-5.88887	-5.91454	-5.94327	-5.97514	-6.01025	-6.04868	-6.0905	-6.13577
	-0.144769	-0.145033	-0.145346	-0.14571	-0.14613	-0.146606	-0.147142	-0.14774	-0.148402	-0.14913	0.819951	0.824235	0.829208	0.834908	0.841374	0.848642	0.856751	0.865737	0.875636	0.886483	-5.66387	-5.68309	-5.70507	-5.72992	-5.75772	-5.78859	-5.82262	-5.85987	-5.90044	-5.94438
	-0.139014	-0.139251	-0.139537	-0.139875	-0.14027	-0.140725	-0.141244	-0.141829	-0.142485	-0.143215	0.737821	0.741197	0.745182	0.749817	0.755148	0.761218	0.768073	0.775761	0.784331	0.793831	-5.30753	-5.32275	-5.3404	-5.36061	-5.38352	-5.40924	-5.43792	-5.46968	-5.50464	-5.54293
	-0.135694	-0.135929	-0.136213	-0.136548	-0.136938	-0.137386	-0.137897	-0.138472	-0.139116	-0.139832	0.717131	0.720416	0.724293	0.728803	0.733987	0.739889	0.746553	0.754024	0.762348	0.771574	-5.2849	-5.29993	-5.31737	-5.33735	-5.36	-5.38546	-5.41385	-5.4453	-5.47993	-5.51788
	-0.132621	-0.132858	-0.133141	-0.133475	-0.133861	-0.134304	-0.134807	-0.135371	-0.136001	-0.136697	0.705602	0.708895	0.712771	0.717268	0.722427	0.728286	0.734889	0.742276	0.750491	0.759577	-5.32042	-5.33575	-5.3535	-5.37382	-5.39683	-5.42266	-5.45143	-5.48326	-5.51829	-5.55663
	-0.132743	-0.132981	-0.133265	-0.1336	-0.133987	-0.134431	-0.134933	-0.135497	-0.136125	-0.13682	0.71047	0.713816	0.717749	0.722307	0.72753	0.733458	0.740131	0.74759	0.755877	0.765035	-5.35222	-5.36781	-5.38586	-5.40649	-5.42984	-5.45602	-5.48516	-5.51738	-5.55281	-5.59155
	-0.133112	-0.133351	-0.133637	-0.133973	-0.134361	-0.134806	-0.135309	-0.135873	-0.1365	-0.137194	0.716518	0.71992	0.723914	0.728539	0.733833	0.739836	0.746588	0.75413	0.762503	0.771749	-5.38284	-5.39869	-5.41703	-5.43797	-5.46164	-5.48816	-5.51767	-5.55027	-5.58608	-5.62522
	-0.147225	-0.147494	-0.14782	-0.148204	-0.148652	-0.149165	-0.149748	-0.150404	-0.151135	-0.151945	0.742325	0.745888	0.750098	0.754999	0.760632	0.767041	0.774268	0.782357	0.79135	0.801289	-5.04213	-5.05706	-5.07441	-5.09431	-5.11688	-5.14223	-5.17047	-5.20171	-5.23604	-5.27355
	-0.147268	-0.147538	-0.147863	-0.148248	-0.148696	-0.14921	-0.149794	-0.150451	-0.151184	-0.151995	0.739557	0.743099	0.747287	0.752163	0.75777	0.764149	0.771346	0.779401	0.788359	0.798261	-5.02186	-5.03667	-5.0539	-5.07367	-5.0961	-5.12129	-5.14937	-5.18043	-5.21458	-5.25191
	-0.14475	-0.14501	-0.145317	-0.145674	-0.146083	-0.146546	-0.147066	-0.147644	-0.148283	-0.148985	0.886453	0.891107	0.89649	0.902641	0.909597	0.917397	0.926078	0.935676	0.946227	0.957764	-6.12405	-6.14514	-6.16919	-6.1963	-6.22658	-6.26013	-6.29703	-6.33737	-6.38121	-6.4286
	-0.14647	-0.146732	-0.147041	-0.147401	-0.147814	-0.148283	-0.148809	-0.149397	-0.150046	-0.15076	0.88233	0.886905	0.892208	0.898278	0.905155	0.912877	0.921483	0.93101	0.941496	0.952975	-6.02395	-6.0444	-6.06775	-6.09412	-6.12361	-6.15633	-6.19236	-6.2318	-6.27471	-6.32115
	-0.145089	-0.145349	-0.145656	-0.146013	-0.146422	-0.146886	-0.147407	-0.147987	-0.148629	-0.149333	0.893293	0.897992	0.903427	0.909636	0.916657	0.924531	0.933294	0.942983	0.953635	0.965284	-6.15687	-6.17818	-6.20247	-6.22983	-6.26038	-6.29421	-6.33141	-6.37206	-6.41623	-6.46397
	-0.145717	-0.145982	-0.146295	-0.14666	-0.14708	-0.147557	-0.148094	-0.148693	-0.149356	-0.150085	0.820233	0.824524	0.829503	0.835208	0.841677	0.848948	0.857058	0.866043	0.87594	0.886783	-5.62893	-5.64813	-5.67006	-5.69484	-5.72257	-5.75334	-5.78725	-5.82437	-5.86478	-5.90853
	-0.147066	-0.147328	-0.147638	-0.147998	-0.148412	-0.148882	-0.149411	-0.15	-0.150652	-0.151369	0.871673	0.876204	0.881455	0.887467	0.894277	0.901925	0.910449	0.919886	0.930273	0.941644	-5.92707	-5.9473	-5.9704	-5.99647	-6.02563	-6.05797	-6.09359	-6.13256	-6.17496	-6.22085
	-0.144204	-0.144469	-0.144783	-0.145149	-0.145571	-0.146049	-0.146588	-0.147189	-0.147854	-0.148586	0.808843	0.813073	0.817985	0.823617	0.830009	0.837197	0.845218	0.85411	0.863909	0.874649	-5.60901	-5.628	-5.64972	-5.67427	-5.70177	-5.7323	-5.76596	-5.80283	-5.84299	-5.8865
	-0.147958	-0.14822	-0.148529	-0.148888	-0.1493	-0.149768	-0.150294	-0.150879	-0.151527	-0.152239	0.908174	0.912876	0.918321	0.92455	0.931603	0.939519	0.948338	0.958097	0.968833	0.980582	-6.13804	-6.15894	-6.18278	-6.2097	-6.23979	-6.27316	-6.3099	-6.35008	-6.39379	-6.44108
	-0.161406	-0.161684	-0.16201	-0.162388	-0.162821	-0.163309	-0.163856	-0.164464	-0.165134	-0.165868	0.905593	0.910347	0.915836	0.922099	0.929174	0.9371	0.945912	0.955648	0.966342	0.978029	-5.61065	-5.63042	-5.65295	-5.67835	-5.70674	-5.73819	-5.77281	-5.81068	-5.85186	-5.89641
test	-0.453667	-0.454438	-0.455349	-0.456408	-0.457625	-0.459006	-0.460559	-0.462291	-0.464207	-0.466313	3.13385	3.13356	3.13321	3.13279	3.13231	3.13175	3.13111	3.13041	3.12962	3.12876	-6.90782	-6.89547	-6.88091	-6.86401	-6.8447	-6.82288	-6.7985	-6.77151	-6.74187	-6.70956
	-0.499469	-0.50023	-0.501119	-0.502142	-0.503306	-0.504616	-0.506077	-0.507694	-0.509472	-0.511412	3.12659	3.12596	3.12517	3.1242	3.12305	3.1217	3.12013	3.11835	3.11634	3.1141	-6.25982	-6.24905	-6.23639	-6.22175	-6.20507	-6.18628	-6.16533	-6.14218	-6.11682	-6.08922
	-0.411449	-0.412154	-0.412988	-0.413959	-0.415073	-0.416338	-0.417759	-0.419344	-0.421096	-0.423022	2.53151	2.53159	2.53169	2.53184	2.53202	2.53225	2.53253	2.53286	2.53324	2.53368	-6.15268	-6.14233	-6.13018	-6.11616	-6.10018	-6.0822	-6.06217	-6.04005	-6.01582	-5.98948
	-0.3969	-0.397592	-0.398427	-0.399415	-0.400567	-0.401895	-0.403407	-0.405117	-0.407033	-0.409167	2.47233	2.47238	2.47253	2.47279	2.47317	2.4737	2.47439	2.47528	2.47637	2.4777	-6.2291	-6.2184	-6.20574	-6.19102	-6.17417	-6.1551	-6.13374	-6.11004	-6.08396	-6.05547
	-0.0576184	-0.0577161	-0.0578315	-0.0579659	-0.0581201	-0.0582952	-0.0584921	-0.0587118	-0.0589551	-0.0592227	1.03027	1.03024	1.0302	1.03014	1.03007	1.02999	1.02988	1.02976	1.02962	1.02946	-17.8809	-17.8502	-17.8138	-17.7715	-17.7232	-17.6684	-17.6072	-17.5393	-17.4645	-17.3829
	-0.0619818	-0.0620873	-0.0622122	-0.0623575	-0.0625243	-0.0627138	-0.0629269	-0.0631646	-0.0634277	-0.0637171	1.02243	1.0224	1.02236	1.02231	1.02225	1.02217	1.02207	1.02196	1.02184	1.02169	-16.4956	-16.4671	-16.4335	-16.3944	-16.3496	-16.2989	-16.2422	-16.1794	-16.1103	-16.0348
	-0.0658991	-0.0660047	-0.0661322	-0.0662834	-0.0664599	-0.0666635	-0.0668959	-0.0671588	-0.0674541	-0.0677835	1.01823	1.01819	1.01815	1.01809	1.01803	1.01795	1.01786	1.01775	1.01764	1.01751	-15.4513	-15.4261	-15.3956	-15.3597	-15.3179	-15.27	-15.2156	-15.1545	-15.0864	-15.0111
	-0.0585938	-0.0586789	-0.0587775	-0.0588902	-0.0590176	-0.05916	-0.059318	-0.0594919	-0.0596819	-0.0598883	1.00938	1.00935	1.00931	1.00926	1.0092	1.00913	1.00906	1.00897	1.00887	1.00876	-17.2268	-17.2012	-17.1717	-17.138	-17.1	-17.0577	-17.011	-16.9598	-16.9041	-16.844
	-0.149325	-0.149585	-0.149893	-0.150251	-0.150662	-0.151128	-0.151653	-0.152237	-0.152884	-0.153595	0.328719	0.328759	0.328807	0.328864	0.32893	0.329006	0.329093	0.32919	0.329297	0.329415	-2.20137	-2.1978	-2.19361	-2.18877	-2.18324	-2.177	-2.17004	-2.16235	-2.1539	-2.1447
	-0.439802	-0.435146	-0.430501	-0.425877	-0.421284	-0.416733	-0.412232	-0.407793	-0.403424	-0.399133	0.301694	0.301415	0.301121	0.300811	0.300484	0.300139	0.299776	0.299394	0.298993	0.298571	-0.685977	-0.692674	-0.699465	-0.706332	-0.713257	-0.72022	-0.727202	-0.734182	-0.741138	-0.748049
	-0.145163	-0.145425	-0.145733	-0.146088	-0.146493	-0.146949	-0.147459	-0.148023	-0.148643	-0.149318	0.367739	0.367783	0.367827	0.367868	0.367904	0.367935	0.367956	0.367966	0.367962	0.367938	-2.53328	-2.52902	-2.52398	-2.51812	-2.51141	-2.50382	-2.49531	-2.48587	-2.47548	-2.46412
	-0.124173	-0.124428	-0.124726	-0.125068	-0.125457	-0.125893	-0.12638	-0.126918	-0.127509	-0.128153	0.408864	0.409001	0.409145	0.409297	0.409453	0.409612	0.409773	0.409932	0.410088	0.410238	-3.29269	-3.28704	-3.28036	-3.2726	-3.2637	-3.25364	-3.24238	-3.22989	-3.21616	-3.20117
	-0.169688	-0.169131	-0.168496	-0.167784	-0.166992	-0.16612	-0.165169	-0.164139	-0.16303	-0.161845	1.14496	1.13919	1.13254	1.125	1.11655	1.10718	1.09689	1.08569	1.0736	1.06064	-6.74746	-6.73557	-6.72148	-6.70506	-6.68623	-6.6649	-6.641	-6.61447	-6.58528	-6.55341
	-0.168416	-0.167828	-0.167164	-0.166422	-0.165603	-0.164705	-0.163729	-0.162677	-0.16155	-0.16035	1.18995	1.1836	1.17635	1.16817	1.15906	1.14902	1.13806	1.12618	1.11342	1.0998	-7.06555	-7.05247	-7.03709	-7.01932	-6.99907	-6.97627	-6.95087	-6.92282	-6.89212	-6.85876
	-0.176118	-0.175526	-0.174854	-0.174101	-0.173265	-0.172347	-0.171346	-0.170263	-0.1691	-0.167858	1.23263	1.22624	1.21891	1.21061	1.20132	1.19104	1.17978	1.16754	1.15435	1.14022	-6.99885	-6.98608	-6.97099	-6.95346	-6.93341	-6.91073	-6.88537	-6.85728	-6.82642	-6.79277
	-0.162153	-0.161604	-0.160981	-0.160285	-0.159514	-0.158668	-0.157747	-0.156752	-0.155685	-0.154546	1.11083	1.10511	1.09856	1.09116	1.08289	1.07376	1.06377	1.05292	1.04123	1.02873	-6.8505	-6.83841	-6.82415	-6.80761	-6.7887	-6.76736	-6.7435	-6.71708	-6.68808	-6.65648
	0.717472	0.720855	0.724865	0.729546	0.734937	0.741083	0.748025	0.755807	0.76447	0.774059	1.0309	1.03086	1.0308	1.03072	1.03062	1.03051	1.03037	1.03022	1.03004	1.02984	1.43685	1.43005	1.42205	1.41282	1.40233	1.39054	1.37746	1.36307	1.34739	1.33043
	0.880097	0.884884	0.890403	0.896693	0.903789	0.911727	0.920544	0.930273	0.940946	0.952595	0.906785	0.906875	0.906991	0.907137	0.907313	0.907521	0.907765	0.908045	0.908363	0.908721	1.03032	1.02485	1.01863	1.01165	1.0039	0.995387	0.986118	0.976106	0.965372	0.953942
	0.957033	0.962299	0.968342	0.975193	0.982885	0.991447	1.0009	1.01128	1.0226	1.03487	1.02886	1.02883	1.02878	1.02871	1.02863	1.02853	1.02841	1.02827	1.02811	1.02793	1.07506	1.06913	1.06241	1.05488	1.04654	1.0374	1.02748	1.0168	1.00539	0.993296
	0.905087	0.909736	0.91512	0.921278	0.928249	0.936073	0.944786	0.954427	0.96503	0.976632	1.02502	1.02498	1.02493	1.02487	1.02479	1.0247	1.02459	1.02447	1.02432	1.02416	1.13251	1.12668	1.12	1.11244	1.10401	1.09468	1.08447	1.07339	1.06144	1.04867
	-0.145006	-0.145277	-0.145605	-0.145993	-0.146447	-0.146969	-0.147563	-0.148233	-0.148981	-0.149811	0.693705	0.697008	0.70093	0.70551	0.710793	0.716819	0.723632	0.731275	0.739792	0.749225	-4.78396	-4.79779	-4.81392	-4.83248	-4.85358	-4.87734	-4.90387	-4.93328	-4.96567	-5.00112
	-0.147152	-0.147413	-0.147721	-0.14808	-0.148492	-0.14896	-0.149485	-0.150071	-0.150719	-0.151431	0.891162	0.895781	0.901134	0.907259	0.914198	0.921989	0.930671	0.940281	0.950857	0.962435	-6.05605	-6.07667	-6.10022	-6.12681	-6.15655	-6.18952	-6.22584	-6.26558	-6.30881	-6.35559
	-0.147963	-0.148221	-0.148528	-0.148884	-0.149294	-0.14976	-0.150284	-0.150868	-0.151515	-0.152227	0.910406	0.915094	0.920526	0.926744	0.933789	0.941701	0.950521	0.960286	0.971037	0.982809	-6.15295	-6.17384	-6.19768	-6.22459	-6.25469	-6.28808	-6.32485	-6.36508	-6.40885	-6.45622
	-0.146557	-0.146819	-0.14713	-0.147492	-0.147907	-0.148379	-0.148911	-0.149503	-0.150158	-0.150879	0.84885	0.85328	0.858416	0.864297	0.870961	0.878448	0.886794	0.896037	0.906213	0.917357	-5.79194	-5.81176	-5.8344	-5.85997	-5.88856	-5.92028	-5.95521	-5.99344	-6.03504	-6.08007
