# Supplementary material for: A new method for fault identification of T-connection transmission line based on multi-scale traveling wave reactive power and random forest
Source: PLoS One. 2023 Aug 18;18(8):e0284937. doi: 10.1371/journal.pone.0284937 (PMC10437885; doi:10.1371/journal.pone.0284937)
Supplement: S2 File — (XLSX) [file pone.0284937.s003.xlsx]

## Sheet: Sheet1
Different fault types	2.53728	2.5372	2.53711	2.53702	2.53693	2.53684	2.53675	2.53665	2.53656	2.53647	2.53884	2.53875	2.53867	2.53858	2.53849	2.53839	2.5383	2.53821	2.53811	2.53802	1.00061	1.00061	1.00061	1.00061	1.00061	1.00061	1.00061	1.00061	1.00061	1.00061
	2.53846	2.53838	2.5383	2.53822	2.53813	2.53804	2.53795	2.53785	2.53776	2.53766	2.54	2.53993	2.53985	2.53976	2.53967	2.53958	2.53949	2.5394	2.5393	2.5392	1.00061	1.00061	1.00061	1.00061	1.00061	1.00061	1.00061	1.00061	1.00061	1.00061
	2.53663	2.53655	2.53646	2.53637	2.53628	2.53619	2.5361	2.536	2.53591	2.53582	2.53818	2.5381	2.53801	2.53792	2.53783	2.53774	2.53765	2.53755	2.53746	2.53737	1.00061	1.00061	1.00061	1.00061	1.00061	1.00061	1.00061	1.00061	1.00061	1.00061
	2.53677	2.53669	2.53661	2.53652	2.53643	2.53634	2.53624	2.53615	2.53606	2.53596	2.53833	2.53824	2.53816	2.53807	2.53798	2.53789	2.53779	2.5377	2.53761	2.53751	1.00061	1.00061	1.00061	1.00061	1.00061	1.00061	1.00061	1.00061	1.00061	1.00061
	0.309426	0.309457	0.309489	0.309522	0.309556	0.30959	0.309624	0.309659	0.309694	0.309728	0.882958	0.883033	0.883111	0.883191	0.883273	0.883357	0.883442	0.883528	0.883614	0.8837	2.85353	2.85349	2.85345	2.8534	2.85336	2.85332	2.85327	2.85323	2.85319	2.85315
	0.309924	0.309955	0.309987	0.31002	0.310053	0.310087	0.310122	0.310157	0.310192	0.310227	0.882902	0.882977	0.883055	0.883135	0.883217	0.8833	0.883385	0.883471	0.883557	0.883643	2.84877	2.84873	2.84868	2.84864	2.8486	2.84855	2.84851	2.84846	2.84842	2.84838
	0.310283	0.310314	0.310346	0.310379	0.310413	0.310447	0.310482	0.310517	0.310552	0.310586	0.882981	0.883057	0.883135	0.883215	0.883298	0.883382	0.883467	0.883553	0.883639	0.883725	2.84573	2.84569	2.84565	2.8456	2.84556	2.84551	2.84547	2.84543	2.84538	2.84534
	0.322635	0.32267	0.322705	0.322742	0.322779	0.322818	0.322857	0.322896	0.322935	0.322975	0.882447	0.882525	0.882607	0.882691	0.882777	0.882865	0.882955	0.883045	0.883136	0.883227	2.73512	2.73507	2.73502	2.73498	2.73492	2.73487	2.73482	2.73477	2.73472	2.73466
	0.881606	0.881548	0.881489	0.881429	0.881368	0.881306	0.881243	0.881179	0.881115	0.88105	0.376291	0.376394	0.376514	0.376651	0.376804	0.376973	0.377158	0.377358	0.377572	0.377798	0.426825	0.42697	0.427134	0.427318	0.427522	0.427744	0.427985	0.428242	0.428516	0.428805
	0.880366	0.880318	0.880268	0.880217	0.880165	0.880112	0.880059	0.880005	0.879951	0.879898	0.383715	0.383787	0.383869	0.383962	0.384066	0.384181	0.384307	0.384444	0.384593	0.384754	0.435859	0.435964	0.436082	0.436213	0.436357	0.436513	0.436683	0.436866	0.437062	0.437271
	0.878705	0.87865	0.878594	0.878535	0.878476	0.878415	0.878354	0.878293	0.878231	0.878169	0.384801	0.384882	0.384975	0.385079	0.385193	0.38532	0.385458	0.385607	0.385769	0.385942	0.437918	0.438038	0.438172	0.438319	0.438479	0.438653	0.438841	0.439042	0.439257	0.439484
	0.878659	0.878604	0.878547	0.878489	0.878429	0.878368	0.878307	0.878245	0.878183	0.878121	0.384801	0.384882	0.384975	0.385079	0.385194	0.385321	0.385459	0.385609	0.385771	0.385944	0.437941	0.438061	0.438195	0.438343	0.438503	0.438678	0.438866	0.439068	0.439283	0.439511
	-3.35903	-3.35856	-3.35807	-3.35757	-3.35705	-3.35652	-3.35599	-3.35545	-3.35492	-3.3544	-3.36012	-3.35965	-3.35916	-3.35865	-3.35812	-3.35759	-3.35706	-3.35652	-3.356	-3.35548	1.00033	1.00032	1.00032	1.00032	1.00032	1.00032	1.00032	1.00032	1.00032	1.00032
	-3.35048	-3.35005	-3.34962	-3.34917	-3.34871	-3.34824	-3.34777	-3.34729	-3.34682	-3.34634	-3.35247	-3.35205	-3.35161	-3.35116	-3.3507	-3.35023	-3.34976	-3.34928	-3.3488	-3.34833	1.0006	1.0006	1.0006	1.00059	1.00059	1.00059	1.00059	1.00059	1.00059	1.00059
	-3.35184	-3.35141	-3.35098	-3.35053	-3.35007	-3.3496	-3.34913	-3.34865	-3.34817	-3.3477	-3.35383	-3.3534	-3.35296	-3.35251	-3.35205	-3.35158	-3.35111	-3.35063	-3.35015	-3.34968	1.00059	1.00059	1.00059	1.00059	1.00059	1.00059	1.00059	1.00059	1.00059	1.00059
	-3.34821	-3.34778	-3.34734	-3.34688	-3.34642	-3.34595	-3.34547	-3.34499	-3.34451	-3.34403	-3.35011	-3.34968	-3.34923	-3.34878	-3.34831	-3.34784	-3.34736	-3.34688	-3.3464	-3.34592	1.00057	1.00057	1.00057	1.00057	1.00057	1.00057	1.00057	1.00057	1.00057	1.00057
	-0.309799	-0.309875	-0.309954	-0.310034	-0.310116	-0.310199	-0.310283	-0.310366	-0.310449	-0.310532	0.878293	0.878231	0.878165	0.878098	0.87803	0.87796	0.877889	0.877817	0.877745	0.877674	-2.83505	-2.83414	-2.83321	-2.83226	-2.83129	-2.83031	-2.82932	-2.82833	-2.82734	-2.82636
	-0.309781	-0.309855	-0.30993	-0.310008	-0.310088	-0.310168	-0.31025	-0.310332	-0.310415	-0.310497	0.878431	0.878369	0.878304	0.878238	0.87817	0.878101	0.87803	0.877959	0.877888	0.877816	-2.83565	-2.83478	-2.83388	-2.83295	-2.83201	-2.83104	-2.83007	-2.82909	-2.82811	-2.82714
	-0.309709	-0.309782	-0.309858	-0.309936	-0.310015	-0.310096	-0.310178	-0.31026	-0.310343	-0.310425	0.878396	0.878333	0.878269	0.878202	0.878134	0.878065	0.877994	0.877923	0.877852	0.87778	-2.8362	-2.83533	-2.83442	-2.8335	-2.83255	-2.83159	-2.83061	-2.82963	-2.82865	-2.82768
	-0.30973	-0.309804	-0.30988	-0.309957	-0.310037	-0.310118	-0.310199	-0.310282	-0.310364	-0.310446	0.878408	0.878346	0.878281	0.878215	0.878146	0.878077	0.878007	0.877935	0.877864	0.877793	-2.83604	-2.83517	-2.83427	-2.83334	-2.83239	-2.83143	-2.83046	-2.82948	-2.8285	-2.82752
	0.878998	0.878932	0.878864	0.878794	0.878722	0.878648	0.878574	0.878499	0.878424	0.878348	-0.297452	-0.297491	-0.297532	-0.297573	-0.297615	-0.297658	-0.297701	-0.297744	-0.297787	-0.29783	-0.338399	-0.338469	-0.338541	-0.338615	-0.338691	-0.338768	-0.338845	-0.338923	-0.339001	-0.339079
	0.879454	0.879389	0.879322	0.879252	0.879181	0.879108	0.879034	0.878959	0.878885	0.87881	-0.296881	-0.296919	-0.296958	-0.296999	-0.297041	-0.297083	-0.297127	-0.29717	-0.297214	-0.297258	-0.337574	-0.337642	-0.337713	-0.337786	-0.337861	-0.337937	-0.338015	-0.338093	-0.338172	-0.338251
	0.879019	0.878953	0.878885	0.878815	0.878743	0.87867	0.878595	0.87852	0.878445	0.87837	-0.297615	-0.297654	-0.297694	-0.297735	-0.297777	-0.29782	-0.297863	-0.297907	-0.29795	-0.297993	-0.338576	-0.338646	-0.338718	-0.338792	-0.338867	-0.338944	-0.339022	-0.3391	-0.339179	-0.339257
	0.879139	0.879074	0.879006	0.878935	0.878864	0.87879	0.878716	0.878642	0.878567	0.878492	-0.297418	-0.297456	-0.297496	-0.297537	-0.297578	-0.297621	-0.297664	-0.297708	-0.297752	-0.297795	-0.338306	-0.338374	-0.338446	-0.338519	-0.338595	-0.338671	-0.338749	-0.338828	-0.338906	-0.338985
Different transition resistance	2.44305	2.44305	2.44304	2.44304	2.44303	2.44302	2.44301	2.443	2.44299	2.44298	2.33312	2.33289	2.33266	2.33242	2.33217	2.33191	2.33166	2.33139	2.33113	2.33086	0.955001	0.95491	0.954817	0.95472	0.954621	0.954521	0.954419	0.954315	0.954212	0.954109
	2.4431	2.4431	2.44309	2.44309	2.44308	2.44307	2.44307	2.44306	2.44304	2.44303	2.33303	2.33281	2.33257	2.33233	2.33209	2.33183	2.33158	2.33131	2.33105	2.33078	0.954946	0.954856	0.954763	0.954666	0.954567	0.954467	0.954365	0.954262	0.954158	0.954055
	2.44319	2.44318	2.44318	2.44318	2.44317	2.44317	2.44316	2.44315	2.44314	2.44313	2.33296	2.33274	2.33251	2.33227	2.33202	2.33177	2.33151	2.33125	2.33099	2.33073	0.954884	0.954794	0.954701	0.954605	0.954506	0.954405	0.954303	0.9542	0.954097	0.953993
	2.4434	2.4434	2.4434	2.44341	2.44341	2.4434	2.4434	2.4434	2.44339	2.44338	2.33305	2.33284	2.33261	2.33238	2.33214	2.33189	2.33164	2.33138	2.33112	2.33086	0.954838	0.954749	0.954656	0.95456	0.954462	0.954362	0.95426	0.954157	0.954054	0.95395
	0.309471	0.309502	0.309533	0.309565	0.309598	0.309632	0.309666	0.3097	0.309734	0.309767	0.874796	0.874865	0.874936	0.875009	0.875084	0.87516	0.875237	0.875315	0.875392	0.875469	2.82675	2.82669	2.82663	2.82657	2.82651	2.82645	2.82639	2.82633	2.82627	2.82622
	0.309471	0.309502	0.309533	0.309565	0.309598	0.309632	0.309666	0.3097	0.309734	0.309767	0.874796	0.874865	0.874936	0.875009	0.875084	0.87516	0.875237	0.875315	0.875392	0.875469	2.82675	2.82669	2.82663	2.82657	2.82651	2.82645	2.82639	2.82633	2.82627	2.82622
	0.309471	0.309502	0.309533	0.309565	0.309598	0.309632	0.309666	0.3097	0.309734	0.309767	0.874796	0.874865	0.874936	0.875009	0.875084	0.87516	0.875237	0.875315	0.875392	0.875469	2.82675	2.82669	2.82663	2.82657	2.82651	2.82645	2.82639	2.82633	2.82627	2.82622
	0.309471	0.309502	0.309533	0.309565	0.309598	0.309632	0.309666	0.3097	0.309734	0.309767	0.874796	0.874865	0.874936	0.875009	0.875084	0.87516	0.875237	0.875315	0.875392	0.875469	2.82675	2.82669	2.82663	2.82657	2.82651	2.82645	2.82639	2.82633	2.82627	2.82622
	0.87402	0.874104	0.874191	0.87428	0.874372	0.874465	0.874559	0.874653	0.874748	0.874843	0.336242	0.33632	0.336401	0.336485	0.33657	0.336657	0.336745	0.336833	0.336921	0.33701	0.384707	0.38476	0.384815	0.384871	0.384928	0.384986	0.385045	0.385105	0.385164	0.385223
	0.87402	0.874104	0.874191	0.87428	0.874372	0.874465	0.874559	0.874653	0.874748	0.874843	0.336242	0.33632	0.336401	0.336485	0.33657	0.336657	0.336745	0.336833	0.336921	0.33701	0.384707	0.38476	0.384815	0.384871	0.384928	0.384986	0.385045	0.385105	0.385164	0.385223
	0.87402	0.874104	0.874191	0.87428	0.874372	0.874465	0.874559	0.874653	0.874748	0.874843	0.336242	0.33632	0.336401	0.336485	0.33657	0.336657	0.336745	0.336833	0.336921	0.33701	0.384707	0.38476	0.384815	0.384871	0.384928	0.384986	0.385045	0.385105	0.385164	0.385223
	0.87402	0.874104	0.874191	0.87428	0.874372	0.874465	0.874559	0.874653	0.874748	0.874843	0.336242	0.33632	0.336401	0.336485	0.33657	0.336657	0.336745	0.336833	0.336921	0.33701	0.384707	0.38476	0.384815	0.384871	0.384928	0.384986	0.385045	0.385105	0.385164	0.385223
	-3.32735	-3.32705	-3.32675	-3.32644	-3.32614	-3.32583	-3.32553	-3.32523	-3.32494	-3.32466	-3.32977	-3.32948	-3.32917	-3.32887	-3.32857	-3.32826	-3.32796	-3.32767	-3.32738	-3.3271	1.00073	1.00073	1.00073	1.00073	1.00073	1.00073	1.00073	1.00073	1.00073	1.00073
	-3.32972	-3.32943	-3.32914	-3.32885	-3.32855	-3.32826	-3.32798	-3.3277	-3.32743	-3.32717	-3.33222	-3.33193	-3.33164	-3.33135	-3.33106	-3.33077	-3.33049	-3.33021	-3.32994	-3.32969	1.00075	1.00075	1.00075	1.00075	1.00075	1.00075	1.00075	1.00075	1.00076	1.00076
	-3.33204	-3.33176	-3.33147	-3.33119	-3.33091	-3.33063	-3.33037	-3.33011	-3.32986	-3.32962	-3.33463	-3.33435	-3.33407	-3.33378	-3.33351	-3.33323	-3.33297	-3.33271	-3.33247	-3.33224	1.00078	1.00078	1.00078	1.00078	1.00078	1.00078	1.00078	1.00078	1.00078	1.00079
	-3.33266	-3.33238	-3.33209	-3.33181	-3.33154	-3.33127	-3.331	-3.33075	-3.33051	-3.33028	-3.33528	-3.335	-3.33472	-3.33444	-3.33417	-3.3339	-3.33364	-3.33339	-3.33315	-3.33293	1.00079	1.00079	1.00079	1.00079	1.00079	1.00079	1.00079	1.00079	1.00079	1.0008
	-0.30558	-0.305603	-0.305627	-0.305652	-0.305678	-0.305704	-0.305731	-0.305757	-0.305784	-0.305811	0.876572	0.876651	0.876733	0.876817	0.876903	0.876991	0.87708	0.87717	0.87726	0.87735	-2.86856	-2.86859	-2.86863	-2.86867	-2.86871	-2.86876	-2.8688	-2.86884	-2.86889	-2.86893
	-0.305567	-0.305591	-0.305615	-0.30564	-0.305666	-0.305692	-0.305718	-0.305745	-0.305772	-0.305798	0.87658	0.876659	0.87674	0.876825	0.876911	0.876999	0.877088	0.877178	0.877268	0.877358	-2.8687	-2.86874	-2.86877	-2.86882	-2.86886	-2.8689	-2.86894	-2.86899	-2.86903	-2.86907
	-0.305563	-0.305586	-0.305611	-0.305636	-0.305661	-0.305688	-0.305714	-0.305741	-0.305767	-0.305794	0.876582	0.876661	0.876742	0.876827	0.876913	0.877001	0.87709	0.87718	0.87727	0.87736	-2.86874	-2.86878	-2.86882	-2.86886	-2.8689	-2.86895	-2.86899	-2.86903	-2.86908	-2.86912
	-0.305561	-0.305585	-0.305609	-0.305634	-0.30566	-0.305686	-0.305712	-0.305739	-0.305766	-0.305792	0.876582	0.876661	0.876743	0.876827	0.876914	0.877001	0.877091	0.87718	0.877271	0.877361	-2.86876	-2.8688	-2.86884	-2.86888	-2.86892	-2.86896	-2.86901	-2.86905	-2.86909	-2.86914
	0.87981	0.879893	0.879983	0.880081	0.880185	0.880295	0.880409	0.880526	0.880645	0.880765	-0.306938	-0.307011	-0.307089	-0.307171	-0.307256	-0.30734	-0.307424	-0.307506	-0.307583	-0.307655	-0.348868	-0.348919	-0.348972	-0.349026	-0.349081	-0.349133	-0.349183	-0.349229	-0.34927	-0.349305
	0.879764	0.879847	0.879938	0.880038	0.880146	0.880259	0.880378	0.880501	0.880626	0.880752	-0.30728	-0.307361	-0.307447	-0.307539	-0.307632	-0.307727	-0.30782	-0.30791	-0.307995	-0.308074	-0.349275	-0.349334	-0.349396	-0.34946	-0.349524	-0.349586	-0.349645	-0.349698	-0.349745	-0.349785
	0.879709	0.879791	0.879883	0.879985	0.880095	0.880213	0.880337	0.880465	0.880596	0.880729	-0.307613	-0.307701	-0.307796	-0.307896	-0.307999	-0.308103	-0.308205	-0.308304	-0.308397	-0.308482	-0.349675	-0.349743	-0.349814	-0.349888	-0.349961	-0.350032	-0.350099	-0.35016	-0.350214	-0.350258
	0.879647	0.879728	0.879821	0.879925	0.880038	0.88016	0.880289	0.880423	0.88056	0.880699	-0.307939	-0.308034	-0.308138	-0.308247	-0.30836	-0.308473	-0.308584	-0.308692	-0.308792	-0.308885	-0.350071	-0.350147	-0.350228	-0.350311	-0.350393	-0.350474	-0.350549	-0.350617	-0.350677	-0.350727
Different fault distances	0.959419	0.959292	0.959159	0.959022	0.958881	0.958737	0.95859	0.958441	0.958291	0.958141	0.917736	0.917678	0.917618	0.917556	0.917492	0.917426	0.91736	0.917292	0.917224	0.917156	0.956553	0.95662	0.95669	0.956762	0.956836	0.956912	0.956989	0.957067	0.957145	0.957224
	1.88607	1.88597	1.88586	1.88574	1.8856	1.88545	1.88529	1.88512	1.88493	1.88473	1.88739	1.88729	1.88719	1.88707	1.88693	1.88679	1.88663	1.88646	1.88627	1.88608	1.0007	1.0007	1.0007	1.0007	1.00071	1.00071	1.00071	1.00071	1.00071	1.00071
	2.73904	2.73899	2.73893	2.73886	2.7388	2.73874	2.73867	2.7386	2.73854	2.73847	2.7412	2.74114	2.74108	2.74101	2.74095	2.74088	2.74081	2.74074	2.74067	2.7406	1.00079	1.00079	1.00079	1.00078	1.00078	1.00078	1.00078	1.00078	1.00078	1.00078
	2.90721	2.90694	2.90665	2.90636	2.90606	2.90575	2.90544	2.90512	2.90481	2.90449	2.90885	2.90858	2.90829	2.908	2.9077	2.90739	2.90708	2.90676	2.90645	2.90613	1.00056	1.00056	1.00056	1.00056	1.00056	1.00056	1.00056	1.00056	1.00056	1.00056
	0.888285	0.888553	0.888831	0.889118	0.889411	0.889709	0.890012	0.890317	0.890623	0.890928	0.884525	0.884594	0.884667	0.884742	0.884819	0.884897	0.884977	0.885057	0.885138	0.885219	0.995767	0.995544	0.995315	0.995078	0.994837	0.994591	0.994342	0.994092	0.993842	0.993592
	0.45457	0.454567	0.454564	0.454561	0.454557	0.454552	0.454547	0.454542	0.454536	0.45453	0.87692	0.87701	0.877104	0.877201	0.877301	0.877402	0.877504	0.877608	0.877711	0.877815	1.92912	1.92933	1.92955	1.92978	1.93001	1.93026	1.9305	1.93075	1.93101	1.93126
	0.348156	0.348154	0.348152	0.34815	0.348148	0.348146	0.348144	0.348142	0.34814	0.348138	0.880032	0.879963	0.879892	0.879819	0.879744	0.879668	0.879591	0.879514	0.879436	0.879359	2.5277	2.52751	2.52732	2.52713	2.52693	2.52672	2.52652	2.52631	2.5261	2.52589
	0.324189	0.324193	0.324197	0.324201	0.324205	0.32421	0.324214	0.324218	0.324222	0.324226	0.877283	0.877369	0.877457	0.877548	0.877641	0.877736	0.877832	0.877929	0.878027	0.878124	2.70608	2.70631	2.70655	2.7068	2.70705	2.70731	2.70757	2.70784	2.7081	2.70837
	0.918463	0.918465	0.918468	0.91847	0.918473	0.918476	0.918478	0.918481	0.918484	0.918486	0.844147	0.844195	0.844246	0.844298	0.844352	0.844407	0.844462	0.844518	0.844575	0.844631	0.919086	0.919137	0.919189	0.919244	0.919299	0.919356	0.919414	0.919473	0.919532	0.91959
	0.91819	0.918192	0.918194	0.918196	0.918198	0.9182	0.918202	0.918204	0.918206	0.918208	0.69207	0.692039	0.692007	0.691975	0.691942	0.691909	0.691876	0.691843	0.69181	0.691778	0.753733	0.753698	0.753661	0.753624	0.753587	0.753549	0.753512	0.753474	0.753437	0.7534
	0.916864	0.916874	0.916884	0.916894	0.916905	0.916916	0.916927	0.916939	0.916951	0.916963	0.341887	0.341874	0.341859	0.341841	0.341821	0.341797	0.341771	0.341742	0.341709	0.341674	0.372887	0.37287	0.372849	0.372825	0.372799	0.372768	0.372735	0.372698	0.372658	0.372615
	0.917387	0.917394	0.917402	0.917409	0.917417	0.917425	0.917433	0.917441	0.917449	0.917456	0.323646	0.323643	0.32364	0.323636	0.323632	0.323628	0.323624	0.32362	0.323616	0.323611	0.352792	0.352785	0.352779	0.352772	0.352765	0.352757	0.35275	0.352742	0.352734	0.352727
	-3.39617	-3.3956	-3.39502	-3.39442	-3.39381	-3.39318	-3.39255	-3.39191	-3.39127	-3.39063	-3.24649	-3.24622	-3.24595	-3.24567	-3.24538	-3.24509	-3.24479	-3.24449	-3.24419	-3.24389	0.955928	0.956008	0.956092	0.956177	0.956265	0.956355	0.956446	0.956538	0.95663	0.956722
	-3.37339	-3.3723	-3.37117	-3.37001	-3.36883	-3.36763	-3.36641	-3.36518	-3.36396	-3.36273	-3.22525	-3.22447	-3.22367	-3.22285	-3.22202	-3.22116	-3.2203	-3.21944	-3.21857	-3.21771	0.956086	0.956165	0.956248	0.956333	0.95642	0.956509	0.956599	0.95669	0.956781	0.956873
	-3.5204	-3.52022	-3.52003	-3.51983	-3.51962	-3.51942	-3.51921	-3.519	-3.51879	-3.51858	-3.36562	-3.36572	-3.36583	-3.36593	-3.36604	-3.36616	-3.36627	-3.36639	-3.3665	-3.36662	0.956033	0.956112	0.956194	0.956278	0.956365	0.956453	0.956542	0.956632	0.956722	0.956813
	-3.40436	-3.40383	-3.40327	-3.40269	-3.4021	-3.40149	-3.40088	-3.40026	-3.39964	-3.39902	-3.25534	-3.25508	-3.25482	-3.25455	-3.25428	-3.254	-3.25371	-3.25342	-3.25313	-3.25285	0.956225	0.956302	0.956382	0.956465	0.956551	0.956638	0.956726	0.956815	0.956905	0.956995
	-0.281072	-0.28109	-0.281109	-0.281128	-0.281147	-0.281166	-0.281186	-0.281205	-0.281224	-0.281243	0.876498	0.876579	0.876663	0.87675	0.876838	0.876928	0.877018	0.877109	0.877201	0.877291	-3.11841	-3.1185	-3.11859	-3.11869	-3.11879	-3.11889	-3.119	-3.11911	-3.11922	-3.11934
	-0.299293	-0.299335	-0.299378	-0.299422	-0.299467	-0.299512	-0.299558	-0.299604	-0.29965	-0.299696	0.877833	0.877911	0.877992	0.878076	0.878161	0.878247	0.878335	0.878423	0.878512	0.8786	-2.93302	-2.93287	-2.93272	-2.93257	-2.93241	-2.93226	-2.9321	-2.93195	-2.93179	-2.93164
	-0.28737	-0.287382	-0.287395	-0.287407	-0.28742	-0.287434	-0.287447	-0.28746	-0.287474	-0.287488	0.876438	0.876378	0.876316	0.876252	0.876186	0.876119	0.876051	0.875983	0.875915	0.875847	-3.04986	-3.04952	-3.04917	-3.04881	-3.04845	-3.04807	-3.0477	-3.04732	-3.04694	-3.04655
	-0.286595	-0.286606	-0.286618	-0.28663	-0.286642	-0.286654	-0.286667	-0.286679	-0.286692	-0.286704	0.881278	0.881239	0.881197	0.881154	0.881109	0.881063	0.881016	0.880968	0.88092	0.880871	-3.075	-3.07474	-3.07447	-3.07419	-3.0739	-3.07361	-3.07331	-3.07301	-3.07271	-3.0724
	0.917262	0.917267	0.917273	0.91728	0.917286	0.917293	0.917299	0.917306	0.917313	0.91732	-0.303075	-0.303106	-0.303138	-0.303172	-0.303206	-0.303241	-0.303276	-0.303312	-0.303347	-0.303383	-0.330413	-0.330445	-0.330478	-0.330512	-0.330547	-0.330582	-0.330619	-0.330655	-0.330691	-0.330728
	0.917972	0.917977	0.917981	0.917986	0.917991	0.917996	0.918001	0.918006	0.918011	0.918016	-0.311113	-0.311132	-0.311151	-0.311172	-0.311192	-0.311214	-0.311235	-0.311257	-0.311278	-0.3113	-0.338913	-0.338932	-0.338952	-0.338972	-0.338993	-0.339014	-0.339036	-0.339057	-0.339079	-0.339101
	0.917027	0.917034	0.917041	0.917048	0.917056	0.917063	0.917071	0.917079	0.917088	0.917096	-0.300557	-0.300592	-0.300628	-0.300665	-0.300703	-0.300742	-0.300782	-0.300822	-0.300862	-0.300902	-0.327752	-0.327787	-0.327824	-0.327862	-0.327901	-0.327941	-0.327981	-0.328022	-0.328062	-0.328103
	0.917148	0.917155	0.917162	0.91717	0.917178	0.917186	0.917194	0.917202	0.917211	0.917219	-0.299728	-0.299764	-0.299802	-0.299841	-0.299881	-0.299922	-0.299963	-0.300005	-0.300047	-0.300089	-0.326804	-0.326841	-0.32688	-0.32692	-0.32696	-0.327002	-0.327044	-0.327087	-0.32713	-0.327173
Different fault initial angle	2.71174	2.71155	2.71136	2.71116	2.71095	2.71074	2.71053	2.71032	2.7101	2.70989	2.57964	2.57929	2.57892	2.57854	2.57815	2.57775	2.57735	2.57694	2.57653	2.57612	0.951288	0.951223	0.951155	0.951085	0.951013	0.95094	0.950866	0.95079	0.950715	0.950639
	2.72372	2.72352	2.72331	2.7231	2.72289	2.72267	2.72245	2.72222	2.722	2.72177	2.61403	2.61404	2.61405	2.61407	2.61408	2.6141	2.61411	2.61413	2.61414	2.61416	0.959728	0.959802	0.959879	0.959958	0.96004	0.960123	0.960207	0.960291	0.960377	0.960462
	2.7237	2.72351	2.7233	2.72309	2.72288	2.72266	2.72244	2.72221	2.72199	2.72176	2.61404	2.61405	2.61406	2.61408	2.61409	2.61411	2.61412	2.61414	2.61415	2.61417	0.959737	0.959811	0.959887	0.959967	0.960048	0.96013	0.960214	0.960299	0.960384	0.960469
	2.74726	2.74701	2.74675	2.74649	2.74622	2.74594	2.74566	2.74538	2.7451	2.74482	2.62274	2.62229	2.62183	2.62135	2.62086	2.62036	2.61986	2.61935	2.61885	2.61834	0.954677	0.9546	0.95452	0.954438	0.954354	0.954269	0.954182	0.954094	0.954006	0.953919
	0.318164	0.318205	0.318246	0.318289	0.318333	0.318378	0.318424	0.31847	0.318516	0.318562	0.88456	0.884632	0.884707	0.884785	0.884864	0.884945	0.885028	0.885111	0.885195	0.885278	2.7802	2.78007	2.77995	2.77981	2.77968	2.77954	2.7794	2.77926	2.77912	2.77898
	0.314453	0.314447	0.314441	0.314435	0.314428	0.314422	0.314415	0.314408	0.314401	0.314394	0.880059	0.879995	0.87993	0.879862	0.879792	0.879722	0.87965	0.879578	0.879505	0.879433	2.79869	2.79855	2.79839	2.79823	2.79807	2.7979	2.79774	2.79757	2.7974	2.79723
	0.328761	0.328787	0.328814	0.328842	0.328871	0.3289	0.328929	0.328959	0.328989	0.329018	0.880953	0.881037	0.881125	0.881215	0.881307	0.881402	0.881497	0.881594	0.88169	0.881787	2.67961	2.67966	2.6797	2.67975	2.6798	2.67985	2.6799	2.67995	2.68	2.68005
	0.272231	0.274482	0.27663	0.278679	0.280632	0.282493	0.284269	0.285965	0.287586	0.289141	1.17415	1.16549	1.15637	1.14682	1.1369	1.12663	1.11607	1.10523	1.09418	1.08292	4.31308	4.24614	4.18019	4.11521	4.05121	3.98817	3.92609	3.86494	3.80469	3.74531
	0.919078	0.919083	0.919088	0.919093	0.919099	0.919104	0.91911	0.919115	0.919121	0.919126	0.34499	0.345015	0.345041	0.345067	0.345093	0.345119	0.345145	0.345171	0.345197	0.345221	0.375365	0.37539	0.375416	0.375442	0.375469	0.375495	0.375521	0.375547	0.375573	0.375598
	0.920364	0.920365	0.920367	0.920368	0.92037	0.920371	0.920373	0.920375	0.920376	0.920378	0.354276	0.354286	0.354295	0.354304	0.354313	0.354322	0.354331	0.354339	0.354347	0.354354	0.384931	0.38494	0.38495	0.384959	0.384968	0.384977	0.384986	0.384994	0.385002	0.385009
	0.920404	0.920405	0.920407	0.920408	0.92041	0.920411	0.920413	0.920415	0.920416	0.920418	0.354393	0.354402	0.354411	0.35442	0.35443	0.354439	0.354447	0.354456	0.354464	0.354471	0.38504	0.38505	0.385059	0.385069	0.385078	0.385087	0.385096	0.385104	0.385112	0.38512
	0.916449	0.916458	0.916469	0.916479	0.91649	0.916501	0.916512	0.916523	0.916534	0.916545	0.344441	0.344465	0.344491	0.344517	0.344544	0.34457	0.344597	0.344624	0.344651	0.344677	0.375843	0.375866	0.375889	0.375914	0.375938	0.375963	0.375988	0.376013	0.376037	0.376061
	-3.45125	-3.45061	-3.44995	-3.44927	-3.44858	-3.44786	-3.44714	-3.44641	-3.44567	-3.44493	-3.28867	-3.28832	-3.28795	-3.28758	-3.28719	-3.2868	-3.2864	-3.28599	-3.28559	-3.28518	0.952893	0.952967	0.953043	0.953122	0.953203	0.953286	0.95337	0.953455	0.95354	0.953625
	-3.3896	-3.38909	-3.38856	-3.38801	-3.38745	-3.38687	-3.38629	-3.38571	-3.38512	-3.38453	-3.23259	-3.23235	-3.2321	-3.23184	-3.23157	-3.2313	-3.23103	-3.23075	-3.23047	-3.2302	0.953678	0.95375	0.953826	0.953904	0.953984	0.954066	0.954149	0.954232	0.954316	0.9544
	-3.44188	-3.44128	-3.44066	-3.44002	-3.43936	-3.43869	-3.438	-3.43732	-3.43663	-3.43593	-3.28265	-3.28232	-3.28198	-3.28162	-3.28126	-3.28089	-3.28051	-3.28014	-3.27976	-3.27938	0.953737	0.953807	0.95388	0.953956	0.954033	0.954112	0.954192	0.954272	0.954354	0.954435
	-3.51477	-3.5146	-3.51442	-3.51423	-3.51404	-3.51385	-3.51365	-3.51345	-3.51325	-3.51305	-3.34648	-3.34604	-3.34558	-3.34511	-3.34463	-3.34413	-3.34363	-3.34313	-3.34262	-3.34211	0.952118	0.95204	0.951959	0.951876	0.95179	0.951702	0.951613	0.951523	0.951432	0.951341
	-0.287464	-0.287521	-0.28758	-0.287641	-0.287703	-0.287767	-0.287831	-0.287897	-0.287962	-0.288027	0.875442	0.875516	0.875594	0.875674	0.875756	0.875839	0.875924	0.87601	0.876096	0.876182	-3.0454	-3.04506	-3.0447	-3.04433	-3.04396	-3.04357	-3.04318	-3.04279	-3.0424	-3.04201
	-0.283867	-0.283902	-0.283936	-0.283969	-0.284001	-0.284032	-0.284061	-0.284087	-0.284111	-0.28413	0.856291	0.856292	0.856283	0.856262	0.856227	0.856177	0.85611	0.856023	0.855915	0.855784	-3.01652	-3.01616	-3.01577	-3.01534	-3.01487	-3.01437	-3.01382	-3.01324	-3.01261	-3.01194
	-0.287431	-0.287441	-0.287451	-0.287462	-0.287473	-0.287485	-0.287497	-0.287509	-0.287521	-0.287534	0.874922	0.874856	0.874787	0.874716	0.874644	0.87457	0.874496	0.874421	0.874346	0.874271	-3.04394	-3.0436	-3.04325	-3.04289	-3.04252	-3.04214	-3.04176	-3.04137	-3.04098	-3.04059
	-0.283976	-0.283991	-0.284007	-0.284023	-0.28404	-0.284057	-0.284075	-0.284093	-0.284111	-0.284129	0.875212	0.875286	0.875363	0.875442	0.875523	0.875605	0.875689	0.875773	0.875858	0.875943	-3.08199	-3.08209	-3.08219	-3.08229	-3.0824	-3.0825	-3.0826	-3.0827	-3.08281	-3.08291
	0.918552	0.918557	0.918563	0.918568	0.918574	0.91858	0.918587	0.918593	0.918599	0.918605	-0.306333	-0.306362	-0.306391	-0.306421	-0.306452	-0.306483	-0.306514	-0.306545	-0.306576	-0.306607	-0.333496	-0.333525	-0.333555	-0.333586	-0.333617	-0.333648	-0.33368	-0.333712	-0.333744	-0.333775
	0.918209	0.918215	0.918222	0.918229	0.918237	0.918244	0.918252	0.918259	0.918267	0.918275	-0.302462	-0.302496	-0.302532	-0.302569	-0.302606	-0.302644	-0.302683	-0.302722	-0.302762	-0.302801	-0.329404	-0.32944	-0.329476	-0.329513	-0.329551	-0.32959	-0.32963	-0.32967	-0.32971	-0.32975
	0.919476	0.91963	0.91979	0.919955	0.920124	0.920296	0.920472	0.920649	0.920827	0.921004	-0.299433	-0.299471	-0.299511	-0.299553	-0.299595	-0.299638	-0.299682	-0.299726	-0.299771	-0.299815	-0.325656	-0.325644	-0.32563	-0.325617	-0.325603	-0.325589	-0.325574	-0.32556	-0.325545	-0.325531
	0.918761	0.918766	0.918771	0.918777	0.918783	0.918789	0.918795	0.918801	0.918807	0.918813	-0.307738	-0.307765	-0.307792	-0.307821	-0.30785	-0.30788	-0.30791	-0.30794	-0.307971	-0.308001	-0.334949	-0.334976	-0.335004	-0.335033	-0.335063	-0.335093	-0.335124	-0.335155	-0.335186	-0.335216
CT saturation	3.16826	3.16817	3.16805	3.16789	3.16768	3.16744	3.16716	3.16684	3.16648	3.1661	3.02055	3.02068	3.02079	3.02087	3.02091	3.02093	3.02092	3.02088	3.02082	3.02074	0.95338	0.953448	0.953518	0.953591	0.953667	0.953745	0.953827	0.953911	0.953998	0.954088
	0.334632	0.334665	0.334699	0.334734	0.33477	0.334807	0.334845	0.334883	0.334921	0.33496	0.883081	0.883152	0.883226	0.883302	0.88338	0.88346	0.883541	0.883623	0.883705	0.883788	2.63896	2.63892	2.63887	2.63882	2.63876	2.63871	2.63866	2.6386	2.63855	2.63849
	0.92074	0.920741	0.920743	0.920745	0.920746	0.920748	0.920749	0.920749	0.92075	0.92075	0.364432	0.364431	0.36443	0.364431	0.364432	0.364434	0.364438	0.364443	0.364449	0.364456	0.395803	0.395801	0.3958	0.3958	0.395801	0.395803	0.395806	0.395811	0.395817	0.395826
	-3.46506	-3.465	-3.46493	-3.46487	-3.4648	-3.46473	-3.46466	-3.46459	-3.46453	-3.46446	-3.31409	-3.31377	-3.31343	-3.31308	-3.31273	-3.31236	-3.312	-3.31163	-3.31126	-3.31089	0.956431	0.956354	0.956275	0.956193	0.956109	0.956023	0.955936	0.955848	0.95576	0.955672
	-0.294979	-0.29504	-0.295103	-0.295168	-0.295234	-0.295302	-0.295371	-0.295441	-0.295511	-0.295581	0.884793	0.884893	0.884998	0.885105	0.885216	0.885328	0.885443	0.885558	0.885674	0.88579	-2.99951	-2.99923	-2.99895	-2.99865	-2.99835	-2.99804	-2.99773	-2.99741	-2.9971	-2.99678
	0.920339	0.920347	0.920356	0.920365	0.920374	0.920383	0.920392	0.920401	0.920411	0.92042	-0.308901	-0.308973	-0.309047	-0.309124	-0.309202	-0.309282	-0.309362	-0.309443	-0.309525	-0.309605	-0.335638	-0.335713	-0.335791	-0.335871	-0.335953	-0.336036	-0.33612	-0.336205	-0.33629	-0.336374
Data Loss	2.55827	2.55831	2.55834	2.55837	2.55841	2.55845	2.55848	2.55852	2.55856	2.5586	2.43511	2.43536	2.43563	2.4359	2.43618	2.43647	2.43676	2.43705	2.43734	2.43764	0.951856	0.951944	0.952036	0.95213	0.952226	0.952324	0.952423	0.952523	0.952623	0.952723
	2.11781	2.11836	2.11883	2.11923	2.11956	2.1198	2.11997	2.12005	2.09725	2.09717	2.01585	2.01656	2.01721	2.01779	2.0183	2.01874	2.01911	2.0194	1.99789	1.99802	0.951856	0.951944	0.952036	0.95213	0.952226	0.952324	0.952423	0.952523	0.952623	0.952723
	1.71543	1.69286	1.67017	1.67094	1.67155	1.64863	1.64894	1.64907	1.62624	1.62603	1.63285	1.61151	1.59006	1.59095	1.5917	1.57003	1.57049	1.57078	1.54919	1.54916	0.951856	0.951944	0.952036	0.95213	0.952226	0.952324	0.952423	0.952523	0.952623	0.952723
	1.46044	1.43817	1.43673	1.43769	1.41497	1.41555	1.41592	1.41608	1.41604	1.39323	1.39013	1.36906	1.36782	1.36887	1.34737	1.34806	1.34856	1.34885	1.34895	1.32737	0.951856	0.951944	0.952036	0.95213	0.952226	0.952324	0.952423	0.952523	0.952623	0.952723
	1.60364	1.62535	1.62632	1.64854	1.64746	1.62455	1.60164	1.60178	1.62471	1.62451	1.52643	1.54725	1.54832	1.56962	1.56875	1.5471	1.52544	1.52573	1.54774	1.5477	0.951856	0.951944	0.952036	0.95213	0.952226	0.952324	0.952423	0.952523	0.952623	0.952723
	0.913556	0.913559	0.913562	0.913565	0.913568	0.913571	0.913574	0.913577	0.91358	0.913583	-0.299102	-0.299136	-0.299171	-0.299208	-0.299245	-0.299283	-0.299321	-0.29936	-0.299399	-0.299438	-0.327404	-0.32744	-0.327478	-0.327516	-0.327556	-0.327597	-0.327638	-0.327679	-0.327721	-0.327762
	0.830568	0.830667	0.830752	0.830823	0.830879	0.830921	0.830686	0.830697	0.830693	0.830674	-0.271931	-0.271994	-0.272053	-0.272108	-0.27216	-0.272207	-0.272164	-0.272202	-0.272235	-0.272264	-0.327404	-0.32744	-0.327478	-0.327516	-0.327556	-0.327597	-0.327638	-0.327679	-0.327721	-0.327762
	0.664702	0.664993	0.665242	0.665449	0.665611	0.665729	0.665802	0.66583	0.665812	0.66599	-0.217626	-0.217746	-0.217852	-0.217945	-0.218025	-0.218091	-0.218142	-0.218179	-0.2182	-0.218287	-0.327404	-0.32744	-0.327478	-0.327516	-0.327556	-0.327597	-0.327638	-0.327679	-0.327721	-0.327762
	0.654038	0.645913	0.646182	0.654067	0.64585	0.653895	0.661999	0.662027	0.662009	0.661945	-0.214135	-0.211498	-0.21161	-0.214218	-0.211552	-0.214214	-0.216896	-0.216932	-0.216954	-0.21696	-0.327404	-0.32744	-0.327478	-0.327516	-0.327556	-0.327597	-0.327638	-0.327679	-0.327721	-0.327762
	0.715486	0.715718	0.723437	0.731259	0.722993	0.723084	0.731169	0.731096	0.739295	0.747535	-0.234253	-0.234355	-0.23691	-0.239499	-0.236821	-0.23688	-0.239558	-0.239565	-0.242282	-0.245014	-0.327404	-0.32744	-0.327478	-0.327516	-0.327556	-0.327597	-0.327638	-0.327679	-0.327721	-0.327762
Noise Impact	0.309536	0.309559	0.309582	0.309607	0.309632	0.309657	0.309683	0.309708	0.309734	0.30976	0.873341	0.87342	0.873501	0.873585	0.87367	0.873757	0.873845	0.873934	0.874023	0.874112	2.82145	2.8215	2.82155	2.82159	2.82164	2.82169	2.82175	2.8218	2.82185	2.8219
	0.309535	0.309558	0.309582	0.309606	0.309631	0.309656	0.309682	0.309708	0.309734	0.30976	0.873347	0.873426	0.873507	0.873591	0.873676	0.873763	0.873851	0.87394	0.874029	0.874118	2.82148	2.82152	2.82157	2.82162	2.82167	2.82172	2.82177	2.82182	2.82187	2.82192
	0.309535	0.309558	0.309582	0.309606	0.309631	0.309656	0.309682	0.309708	0.309734	0.309759	0.873349	0.873427	0.873508	0.873592	0.873677	0.873764	0.873853	0.873941	0.87403	0.874119	2.82148	2.82153	2.82158	2.82162	2.82167	2.82172	2.82177	2.82183	2.82188	2.82193
	0.347347	0.347384	0.347421	0.347459	0.347498	0.347538	0.347577	0.347617	0.347657	0.347696	0.871927	0.872007	0.87209	0.872175	0.872262	0.872351	0.872441	0.872531	0.872622	0.872713	2.51025	2.51021	2.51018	2.51015	2.51012	2.51009	2.51006	2.51004	2.51001	2.50999
	0.347305	0.347341	0.347379	0.347417	0.347456	0.347496	0.347536	0.347576	0.347616	0.347655	0.87176	0.87184	0.871922	0.872008	0.872095	0.872184	0.872274	0.872365	0.872456	0.872548	2.51007	2.51004	2.51	2.50997	2.50994	2.50991	2.50988	2.50986	2.50983	2.50981
	-3.50879	-3.5087	-3.5086	-3.5085	-3.5084	-3.5083	-3.5082	-3.50809	-3.50799	-3.50789	-3.3535	-3.35314	-3.35277	-3.35239	-3.352	-3.35161	-3.3512	-3.3508	-3.35039	-3.34999	0.955743	0.955666	0.955587	0.955505	0.955421	0.955336	0.95525	0.955162	0.955075	0.954988
	-3.54966	-3.5495	-3.54933	-3.54916	-3.54898	-3.54881	-3.54862	-3.54844	-3.54826	-3.54808	-3.39098	-3.39056	-3.39013	-3.38968	-3.38923	-3.38876	-3.38829	-3.38781	-3.38734	-3.38686	0.955296	0.955222	0.955146	0.955066	0.954985	0.954902	0.954818	0.954733	0.954647	0.954562
	-3.48663	-3.48657	-3.48651	-3.48644	-3.48638	-3.48631	-3.48625	-3.48619	-3.48613	-3.48608	-3.33289	-3.33256	-3.33222	-3.33188	-3.33152	-3.33116	-3.3308	-3.33044	-3.33007	-3.32971	0.955905	0.955828	0.955749	0.955667	0.955582	0.955497	0.95541	0.955322	0.955234	0.955145
	-3.48622	-3.48615	-3.48608	-3.48602	-3.48595	-3.48588	-3.48582	-3.48576	-3.4857	-3.48565	-3.33236	-3.33203	-3.33168	-3.33133	-3.33097	-3.33061	-3.33025	-3.32988	-3.32952	-3.32916	0.955865	0.955789	0.955709	0.955627	0.955543	0.955457	0.95537	0.955282	0.955193	0.955105
	-3.48599	-3.48592	-3.48585	-3.48578	-3.48571	-3.48564	-3.48558	-3.48552	-3.48546	-3.48541	-3.33209	-3.33175	-3.33141	-3.33105	-3.33069	-3.33033	-3.32997	-3.3296	-3.32924	-3.32888	0.955851	0.955774	0.955695	0.955612	0.955528	0.955442	0.955355	0.955267	0.955178	0.95509
