# Supplementary material for: A new method for fault identification of T-connection transmission line based on multi-scale traveling wave reactive power and random forest
Source: PLoS One. 2023 Aug 18;18(8):e0284937. doi: 10.1371/journal.pone.0284937 (PMC10437885; doi:10.1371/journal.pone.0284937)
Supplement: S3 File — (XLSX) [file pone.0284937.s004.xlsx]

## Sheet: Sheet1
2.7609	2.76101	2.76112	2.76124	2.76136	2.76147	2.76159	2.76171	2.76184	2.76196	2.6329	2.63277	2.63263	2.63249	2.63234	2.63219	2.63204	2.63189	2.63173	2.63158	0.953637	0.953551	0.953463	0.953372	0.953279	0.953183	0.953087	0.95299	0.952892	0.952795
2.79913	2.79917	2.79921	2.79926	2.7993	2.79934	2.79939	2.79943	2.79947	2.79951	2.65932	2.65915	2.65897	2.65878	2.65859	2.6584	2.6582	2.658	2.65779	2.65759	0.950052	0.949976	0.949898	0.949817	0.949735	0.94965	0.949564	0.949478	0.949391	0.949304
2.799	2.79902	2.79905	2.79908	2.79912	2.79916	2.7992	2.79925	2.7993	2.79935	2.65775	2.65756	2.65736	2.65716	2.65696	2.65676	2.65655	2.65635	2.65615	2.65596	0.949537	0.94946	0.94938	0.949297	0.949213	0.949127	0.94904	0.948953	0.948865	0.948778
2.77449	2.77409	2.77368	2.77325	2.77282	2.77237	2.77193	2.77148	2.77102	2.77057	2.64427	2.64411	2.64394	2.64377	2.6436	2.64342	2.64324	2.64305	2.64287	2.64269	0.953066	0.953145	0.953227	0.953311	0.953397	0.953485	0.953573	0.953663	0.953753	0.953842
2.73201	2.73171	2.73139	2.73107	2.73074	2.7304	2.73006	2.72971	2.72937	2.72902	2.61218	2.61208	2.61197	2.61186	2.61175	2.61164	2.61153	2.61141	2.61129	2.61118	0.956137	0.956206	0.956278	0.956352	0.956427	0.956505	0.956583	0.956662	0.956741	0.95682
2.65262	2.65265	2.65269	2.65272	2.65276	2.6528	2.65284	2.65289	2.65293	2.65297	2.5288	2.52861	2.52841	2.52821	2.528	2.52779	2.52757	2.52736	2.52714	2.52692	0.953324	0.953239	0.953152	0.953061	0.952969	0.952874	0.952779	0.952682	0.952585	0.952489
2.65292	2.65295	2.65299	2.65303	2.65307	2.65311	2.65315	2.65319	2.65323	2.65327	2.52898	2.52879	2.52859	2.52839	2.52818	2.52797	2.52775	2.52754	2.52732	2.5271	0.953282	0.953198	0.95311	0.95302	0.952927	0.952833	0.952737	0.95264	0.952544	0.952447
2.65353	2.65357	2.6536	2.65364	2.65368	2.65372	2.65376	2.6538	2.65384	2.65388	2.52933	2.52914	2.52894	2.52874	2.52853	2.52831	2.5281	2.52788	2.52767	2.52745	0.953194	0.95311	0.953022	0.952932	0.952839	0.952745	0.952649	0.952552	0.952455	0.952358
2.65368	2.65371	2.65375	2.65379	2.65382	2.65386	2.65391	2.65395	2.65399	2.65403	2.52941	2.52922	2.52902	2.52882	2.52861	2.52839	2.52818	2.52796	2.52774	2.52753	0.953171	0.953087	0.952999	0.952908	0.952816	0.952721	0.952626	0.952529	0.952432	0.952335
2.65378	2.65381	2.65385	2.65389	2.65393	2.65396	2.65401	2.65405	2.65409	2.65413	2.52946	2.52927	2.52907	2.52887	2.52866	2.52844	2.52823	2.52801	2.52779	2.52758	0.953154	0.95307	0.952982	0.952891	0.952799	0.952704	0.952608	0.952512	0.952415	0.952318
2.30899	2.30903	2.30909	2.30917	2.30926	2.30938	2.30952	2.30968	2.30987	2.31008	2.2204	2.22058	2.22079	2.22102	2.22127	2.22154	2.22185	2.22217	2.22252	2.2229	0.961632	0.961694	0.961759	0.961826	0.961895	0.961966	0.962038	0.962112	0.962185	0.962259
2.31051	2.31056	2.31063	2.31071	2.31081	2.31093	2.31107	2.31123	2.3114	2.3116	2.2216	2.2218	2.22201	2.22225	2.22251	2.22279	2.22309	2.22341	2.22375	2.22411	0.961518	0.961582	0.961649	0.961717	0.961787	0.961859	0.961932	0.962005	0.962079	0.962153
2.31248	2.31252	2.31259	2.31267	2.31277	2.31289	2.31302	2.31318	2.31336	2.31356	2.22213	2.22232	2.22254	2.22278	2.22304	2.22332	2.22362	2.22394	2.22429	2.22465	0.96093	0.960995	0.961061	0.96113	0.961201	0.961274	0.961347	0.961422	0.961496	0.961571
2.31061	2.31066	2.31072	2.31081	2.31091	2.31103	2.31117	2.31132	2.3115	2.3117	2.22162	2.22182	2.22204	2.22227	2.22253	2.22281	2.22311	2.22343	2.22378	2.22414	0.961489	0.961553	0.961619	0.961687	0.961757	0.961829	0.961901	0.961975	0.962048	0.962122
2.31108	2.31113	2.3112	2.31128	2.31138	2.3115	2.31164	2.3118	2.31198	2.31217	2.22181	2.22201	2.22223	2.22246	2.22272	2.223	2.22331	2.22363	2.22397	2.22433	0.961373	0.961437	0.961504	0.961572	0.961642	0.961714	0.961787	0.96186	0.961934	0.962008
0.96968	0.969688	0.969697	0.969705	0.969714	0.969723	0.969731	0.96974	0.969748	0.969756	0.919213	0.919154	0.919094	0.91903	0.918966	0.918899	0.918832	0.918763	0.918694	0.918625	0.947955	0.947887	0.947816	0.947742	0.947667	0.94759	0.947512	0.947433	0.947353	0.947274
1.27948	1.2795	1.27953	1.27956	1.27958	1.27961	1.27964	1.27966	1.27969	1.27971	1.21306	1.213	1.21294	1.21288	1.21281	1.21274	1.21268	1.21261	1.21254	1.21247	0.948086	0.948022	0.947955	0.947886	0.947816	0.947744	0.947671	0.947598	0.947524	0.94745
2.3223	2.32232	2.32236	2.32242	2.32249	2.32259	2.3227	2.32283	2.32298	2.32316	2.22018	2.22039	2.22062	2.22088	2.22115	2.22145	2.22177	2.22211	2.22248	2.22286	0.956025	0.956106	0.95619	0.956277	0.956366	0.956456	0.956548	0.95664	0.956733	0.956826
2.97876	2.97844	2.97811	2.97777	2.97742	2.97707	2.97672	2.97636	2.976	2.97565	2.8411	2.84103	2.84095	2.84088	2.8408	2.84072	2.84064	2.84057	2.84049	2.84041	0.953786	0.953865	0.953945	0.954029	0.954114	0.9542	0.954288	0.954376	0.954464	0.954552
3.29193	3.29131	3.29066	3.29	3.28932	3.28864	3.28794	3.28724	3.28654	3.28585	3.14152	3.14117	3.1408	3.14043	3.14005	3.13966	3.13928	3.13889	3.1385	3.13811	0.954308	0.954382	0.954459	0.954538	0.954619	0.954701	0.954785	0.954869	0.954953	0.955038
0.332351	0.33233	0.332309	0.332286	0.332263	0.33224	0.332216	0.332191	0.332167	0.332142	0.874309	0.874236	0.87416	0.874081	0.874001	0.873919	0.873836	0.873752	0.873668	0.873584	2.63068	2.63062	2.63056	2.63051	2.63045	2.63039	2.63033	2.63027	2.63021	2.63015
0.338894	0.338919	0.338945	0.338971	0.338998	0.339025	0.339053	0.339081	0.339108	0.339136	0.870321	0.870258	0.870193	0.870125	0.870056	0.869986	0.869914	0.869842	0.869769	0.869697	2.56812	2.56775	2.56736	2.56696	2.56655	2.56614	2.56572	2.5653	2.56487	2.56445
0.338921	0.338946	0.338971	0.338998	0.339024	0.339052	0.339079	0.339107	0.339135	0.339163	0.870347	0.870285	0.87022	0.870152	0.870084	0.870013	0.869942	0.86987	0.869797	0.869725	2.568	2.56762	2.56724	2.56684	2.56643	2.56602	2.5656	2.56518	2.56475	2.56433
0.337628	0.337654	0.33768	0.337708	0.337736	0.337765	0.337794	0.337823	0.337853	0.337882	0.875473	0.875546	0.875623	0.875701	0.875782	0.875864	0.875947	0.876031	0.876115	0.8762	2.59301	2.59303	2.59305	2.59307	2.5931	2.59312	2.59314	2.59316	2.59319	2.59321
0.343282	0.343299	0.343317	0.343335	0.343354	0.343373	0.343393	0.343413	0.343433	0.343453	0.871417	0.871497	0.87158	0.871665	0.871753	0.871843	0.871933	0.872025	0.872117	0.872209	2.53849	2.5386	2.53871	2.53882	2.53894	2.53905	2.53917	2.53929	2.53941	2.53953
0.309538	0.309561	0.309584	0.309609	0.309634	0.309659	0.309685	0.30971	0.309736	0.309762	0.873322	0.873401	0.873482	0.873565	0.873651	0.873738	0.873826	0.873915	0.874003	0.874092	2.82137	2.82142	2.82147	2.82151	2.82156	2.82161	2.82166	2.82172	2.82177	2.82182
0.309537	0.30956	0.309583	0.309608	0.309632	0.309658	0.309683	0.309709	0.309735	0.309761	0.873332	0.873411	0.873492	0.873576	0.873661	0.873748	0.873836	0.873925	0.874014	0.874103	2.82142	2.82146	2.82151	2.82156	2.82161	2.82166	2.82171	2.82176	2.82181	2.82186
0.309536	0.309559	0.309582	0.309607	0.309632	0.309657	0.309683	0.309708	0.309734	0.30976	0.873341	0.87342	0.873501	0.873585	0.87367	0.873757	0.873845	0.873934	0.874023	0.874112	2.82145	2.8215	2.82155	2.82159	2.82164	2.82169	2.82175	2.8218	2.82185	2.8219
0.309535	0.309558	0.309582	0.309606	0.309631	0.309656	0.309682	0.309708	0.309734	0.30976	0.873347	0.873426	0.873507	0.873591	0.873676	0.873763	0.873851	0.87394	0.874029	0.874118	2.82148	2.82152	2.82157	2.82162	2.82167	2.82172	2.82177	2.82182	2.82187	2.82192
0.309535	0.309558	0.309582	0.309606	0.309631	0.309656	0.309682	0.309708	0.309734	0.309759	0.873349	0.873427	0.873508	0.873592	0.873677	0.873764	0.873853	0.873941	0.87403	0.874119	2.82148	2.82153	2.82158	2.82162	2.82167	2.82172	2.82177	2.82183	2.82188	2.82193
0.347347	0.347384	0.347421	0.347459	0.347498	0.347538	0.347577	0.347617	0.347657	0.347696	0.871927	0.872007	0.87209	0.872175	0.872262	0.872351	0.872441	0.872531	0.872622	0.872713	2.51025	2.51021	2.51018	2.51015	2.51012	2.51009	2.51006	2.51004	2.51001	2.50999
0.347305	0.347341	0.347379	0.347417	0.347456	0.347496	0.347536	0.347576	0.347616	0.347655	0.87176	0.87184	0.871922	0.872008	0.872095	0.872184	0.872274	0.872365	0.872456	0.872548	2.51007	2.51004	2.51	2.50997	2.50994	2.50991	2.50988	2.50986	2.50983	2.50981
0.34746	0.347496	0.347534	0.347572	0.347611	0.347651	0.34769	0.34773	0.34777	0.347809	0.872338	0.872418	0.872501	0.872587	0.872674	0.872764	0.872854	0.872945	0.873037	0.873128	2.51062	2.51058	2.51055	2.51052	2.51049	2.51046	2.51043	2.51041	2.51039	2.51036
0.347538	0.347574	0.347612	0.347651	0.34769	0.34773	0.34777	0.347809	0.347849	0.347888	0.872596	0.872677	0.872761	0.872847	0.872935	0.873025	0.873116	0.873207	0.873298	0.87339	2.5108	2.51076	2.51073	2.5107	2.51067	2.51064	2.51062	2.51059	2.51057	2.51055
0.347289	0.347325	0.347363	0.347401	0.34744	0.34748	0.34752	0.34756	0.3476	0.34764	0.871704	0.871784	0.871866	0.871951	0.872038	0.872127	0.872218	0.872309	0.8724	0.872492	2.51002	2.50999	2.50996	2.50993	2.5099	2.50986	2.50984	2.50981	2.50978	2.50976
0.865864	0.866007	0.866156	0.866309	0.866466	0.866626	0.866788	0.866952	0.867116	0.86728	0.871192	0.871134	0.871074	0.871012	0.870947	0.870882	0.870815	0.870747	0.870679	0.87061	1.00615	1.00592	1.00568	1.00543	1.00517	1.00491	1.00465	1.00438	1.00411	1.00384
0.54802	0.548117	0.548217	0.54832	0.548425	0.548532	0.548641	0.54875	0.54886	0.54897	0.874668	0.874615	0.87456	0.874503	0.874445	0.874385	0.874323	0.874262	0.874199	0.874137	1.59605	1.59567	1.59528	1.59488	1.59447	1.59404	1.59362	1.59319	1.59275	1.59232
0.360179	0.360182	0.360182	0.360179	0.360175	0.360167	0.360157	0.360144	0.360128	0.360109	0.880124	0.880193	0.880265	0.88034	0.880416	0.880494	0.880574	0.880654	0.880735	0.880816	2.44357	2.44375	2.44395	2.44417	2.44441	2.44468	2.44497	2.44528	2.44562	2.44597
0.318661	0.318682	0.318703	0.318725	0.318747	0.31877	0.318793	0.318816	0.318839	0.318862	0.875103	0.875177	0.875255	0.875334	0.875416	0.875499	0.875583	0.875668	0.875753	0.875837	2.74619	2.74624	2.7463	2.74636	2.74643	2.74649	2.74656	2.74663	2.74669	2.74676
0.290377	0.290414	0.290452	0.290492	0.290532	0.290574	0.290616	0.290658	0.2907	0.290743	0.875976	0.876046	0.87612	0.876195	0.876273	0.876352	0.876432	0.876513	0.876594	0.876675	3.01669	3.01655	3.0164	3.01625	3.01609	3.01594	3.01578	3.01562	3.01546	3.0153
0.916058	0.916066	0.916074	0.916083	0.916092	0.916101	0.91611	0.916119	0.916128	0.916138	0.330195	0.330233	0.330273	0.330314	0.330356	0.3304	0.330444	0.330488	0.330533	0.330578	0.360452	0.360491	0.360531	0.360572	0.360615	0.360659	0.360703	0.360748	0.360793	0.360839
0.91705	0.917056	0.917062	0.917068	0.917074	0.917081	0.917087	0.917094	0.9171	0.917107	0.322744	0.322795	0.322849	0.322904	0.32296	0.323017	0.323074	0.323132	0.32319	0.323248	0.351937	0.351991	0.352047	0.352104	0.352163	0.352223	0.352283	0.352344	0.352405	0.352465
0.91825	0.918254	0.918258	0.918263	0.918267	0.918271	0.918276	0.91828	0.918284	0.918288	0.322947	0.322941	0.322935	0.322929	0.322923	0.322917	0.322911	0.322904	0.322898	0.322891	0.351698	0.35169	0.351682	0.351674	0.351666	0.351658	0.351649	0.35164	0.351632	0.351623
0.92004	0.920039	0.920038	0.920037	0.920035	0.920034	0.920033	0.920031	0.92003	0.920029	0.317168	0.317172	0.317176	0.317179	0.317183	0.317187	0.317191	0.317195	0.317199	0.317203	0.344733	0.344738	0.344742	0.344747	0.344751	0.344756	0.344761	0.344766	0.34477	0.344775
0.916963	0.916969	0.916975	0.916981	0.916987	0.916994	0.917	0.917007	0.917013	0.91702	0.322627	0.322679	0.322732	0.322786	0.322842	0.322899	0.322956	0.323014	0.323073	0.32313	0.351843	0.351897	0.351953	0.35201	0.352068	0.352128	0.352188	0.352249	0.35231	0.35237
0.916199	0.916206	0.916213	0.91622	0.916227	0.916234	0.916241	0.916248	0.916255	0.916262	0.343004	0.343027	0.34305	0.343074	0.343099	0.343123	0.343148	0.343172	0.343196	0.34322	0.374377	0.374399	0.374422	0.374446	0.374469	0.374493	0.374517	0.374541	0.374564	0.374587
0.916223	0.916229	0.916236	0.916243	0.91625	0.916257	0.916264	0.916271	0.916278	0.916285	0.343026	0.343049	0.343073	0.343097	0.343121	0.343146	0.34317	0.343195	0.343219	0.343242	0.374392	0.374414	0.374437	0.374461	0.374484	0.374508	0.374532	0.374556	0.374579	0.374602
0.916224	0.916231	0.916238	0.916245	0.916252	0.916259	0.916266	0.916273	0.91628	0.916287	0.343028	0.343051	0.343075	0.343099	0.343123	0.343148	0.343172	0.343196	0.34322	0.343244	0.374393	0.374416	0.374439	0.374462	0.374486	0.374509	0.374533	0.374557	0.37458	0.374603
0.916224	0.916231	0.916238	0.916245	0.916252	0.916259	0.916266	0.916273	0.91628	0.916287	0.343028	0.343051	0.343075	0.343099	0.343123	0.343148	0.343172	0.343196	0.34322	0.343244	0.374393	0.374416	0.374439	0.374462	0.374486	0.374509	0.374533	0.374557	0.37458	0.374603
0.916224	0.91623	0.916237	0.916244	0.916251	0.916258	0.916265	0.916272	0.916279	0.916286	0.343028	0.343051	0.343074	0.343098	0.343123	0.343147	0.343172	0.343196	0.34322	0.343244	0.374393	0.374415	0.374438	0.374462	0.374485	0.374509	0.374533	0.374557	0.37458	0.374603
0.919259	0.919259	0.919259	0.91926	0.91926	0.91926	0.91926	0.91926	0.91926	0.919259	0.32297	0.322983	0.322997	0.323012	0.323026	0.323041	0.323056	0.323071	0.323086	0.3231	0.351337	0.351352	0.351367	0.351382	0.351398	0.351414	0.35143	0.351447	0.351463	0.351479
0.919387	0.919387	0.919387	0.919386	0.919386	0.919386	0.919385	0.919385	0.919385	0.919385	0.322889	0.322902	0.322915	0.322929	0.322943	0.322958	0.322973	0.322988	0.323003	0.323018	0.351201	0.351215	0.351229	0.351244	0.35126	0.351276	0.351292	0.351308	0.351325	0.351342
0.919052	0.919052	0.919052	0.919053	0.919053	0.919053	0.919053	0.919053	0.919053	0.919053	0.32305	0.323064	0.323078	0.323093	0.323108	0.323123	0.323138	0.323152	0.323167	0.323182	0.351504	0.351519	0.351534	0.35155	0.351566	0.351582	0.351598	0.351615	0.351631	0.351647
0.919263	0.919263	0.919262	0.919262	0.919262	0.919262	0.919262	0.919262	0.919262	0.919261	0.322964	0.322977	0.32299	0.323004	0.323018	0.323033	0.323048	0.323063	0.323078	0.323094	0.351329	0.351343	0.351358	0.351373	0.351389	0.351405	0.351421	0.351438	0.351454	0.351471
0.919174	0.919174	0.919174	0.919174	0.919174	0.919174	0.919174	0.919174	0.919174	0.919174	0.323003	0.323017	0.323031	0.323045	0.32306	0.323075	0.323089	0.323104	0.323119	0.323134	0.351406	0.351421	0.351436	0.351452	0.351467	0.351483	0.3515	0.351516	0.351532	0.351549
0.916598	0.916606	0.916615	0.916624	0.916633	0.916643	0.916652	0.916662	0.916671	0.916681	0.828722	0.828928	0.829142	0.829362	0.829588	0.829819	0.830053	0.83029	0.830528	0.830766	0.904129	0.904345	0.904569	0.904801	0.905038	0.905281	0.905527	0.905776	0.906026	0.906276
0.91967	0.919669	0.919667	0.919665	0.919664	0.919662	0.91966	0.919658	0.919656	0.919654	0.447517	0.447466	0.447413	0.447358	0.447301	0.447243	0.447184	0.447124	0.447064	0.447003	0.486606	0.486551	0.486494	0.486435	0.486375	0.486313	0.486249	0.486185	0.486121	0.486056
0.917763	0.917766	0.91777	0.917773	0.917777	0.917781	0.917784	0.917788	0.917792	0.917795	0.345685	0.345692	0.345697	0.345699	0.345698	0.345694	0.345686	0.345674	0.345658	0.345637	0.37666	0.376667	0.376671	0.376672	0.376669	0.376663	0.376653	0.376638	0.376619	0.376595
0.916868	0.916874	0.91688	0.916886	0.916892	0.916899	0.916905	0.916912	0.916918	0.916925	0.322523	0.322574	0.322627	0.322681	0.322737	0.322794	0.322852	0.32291	0.322968	0.323026	0.351766	0.351819	0.351875	0.351932	0.35199	0.35205	0.35211	0.352171	0.352232	0.352293
0.918317	0.918321	0.918325	0.918329	0.918333	0.918337	0.918341	0.918345	0.91835	0.918354	0.298058	0.298059	0.298059	0.29806	0.29806	0.298061	0.298061	0.298062	0.298062	0.298063	0.32457	0.324569	0.324568	0.324568	0.324567	0.324566	0.324565	0.324564	0.324563	0.324562
-3.54991	-3.54975	-3.5496	-3.54943	-3.54926	-3.54909	-3.54891	-3.54873	-3.54854	-3.54836	-3.39123	-3.39082	-3.3904	-3.38996	-3.38951	-3.38904	-3.38857	-3.38809	-3.38761	-3.38713	0.955301	0.955227	0.95515	0.95507	0.954988	0.954905	0.95482	0.954734	0.954648	0.954562
-0.335978	-0.334981	-0.333862	-0.332621	-0.331259	-0.329776	-0.328174	-0.326456	-0.324624	-0.322684	-3.731	-3.73223	-3.73374	-3.73556	-3.73769	-3.74019	-3.74305	-3.74633	-3.75004	-3.75421	11.1049	11.1416	11.1835	11.2307	11.2833	11.3416	11.4057	11.4758	11.5519	11.6343
-3.45092	-3.45036	-3.44978	-3.44919	-3.44858	-3.44796	-3.44733	-3.44669	-3.44605	-3.44542	-3.30278	-3.3025	-3.30222	-3.30193	-3.30163	-3.30133	-3.30102	-3.30072	-3.30041	-3.3001	0.957071	0.957147	0.957225	0.957306	0.95739	0.957475	0.957561	0.957648	0.957736	0.957824
-3.50879	-3.5087	-3.5086	-3.5085	-3.5084	-3.5083	-3.5082	-3.50809	-3.50799	-3.50789	-3.3535	-3.35314	-3.35277	-3.35239	-3.352	-3.35161	-3.3512	-3.3508	-3.35039	-3.34999	0.955743	0.955666	0.955587	0.955505	0.955421	0.955336	0.95525	0.955162	0.955075	0.954988
-3.54966	-3.5495	-3.54933	-3.54916	-3.54898	-3.54881	-3.54862	-3.54844	-3.54826	-3.54808	-3.39098	-3.39056	-3.39013	-3.38968	-3.38923	-3.38876	-3.38829	-3.38781	-3.38734	-3.38686	0.955296	0.955222	0.955146	0.955066	0.954985	0.954902	0.954818	0.954733	0.954647	0.954562
-3.48663	-3.48657	-3.48651	-3.48644	-3.48638	-3.48631	-3.48625	-3.48619	-3.48613	-3.48608	-3.33289	-3.33256	-3.33222	-3.33188	-3.33152	-3.33116	-3.3308	-3.33044	-3.33007	-3.32971	0.955905	0.955828	0.955749	0.955667	0.955582	0.955497	0.95541	0.955322	0.955234	0.955145
-3.48622	-3.48615	-3.48608	-3.48602	-3.48595	-3.48588	-3.48582	-3.48576	-3.4857	-3.48565	-3.33236	-3.33203	-3.33168	-3.33133	-3.33097	-3.33061	-3.33025	-3.32988	-3.32952	-3.32916	0.955865	0.955789	0.955709	0.955627	0.955543	0.955457	0.95537	0.955282	0.955193	0.955105
-3.48599	-3.48592	-3.48585	-3.48578	-3.48571	-3.48564	-3.48558	-3.48552	-3.48546	-3.48541	-3.33209	-3.33175	-3.33141	-3.33105	-3.33069	-3.33033	-3.32997	-3.3296	-3.32924	-3.32888	0.955851	0.955774	0.955695	0.955612	0.955528	0.955442	0.955355	0.955267	0.955178	0.95509
-3.48578	-3.4857	-3.48563	-3.48555	-3.48548	-3.48542	-3.48535	-3.48529	-3.48524	-3.48519	-3.33185	-3.33151	-3.33116	-3.3308	-3.33044	-3.33008	-3.32971	-3.32935	-3.32899	-3.32863	0.955841	0.955764	0.955684	0.955602	0.955518	0.955432	0.955344	0.955256	0.955168	0.955079
-3.48557	-3.48549	-3.48542	-3.48534	-3.48527	-3.4852	-3.48514	-3.48508	-3.48502	-3.48497	-3.33163	-3.33128	-3.33093	-3.33057	-3.33021	-3.32984	-3.32948	-3.32911	-3.32875	-3.3284	0.955833	0.955756	0.955677	0.955594	0.95551	0.955424	0.955336	0.955248	0.955159	0.955071
-3.45664	-3.45606	-3.45547	-3.45487	-3.45426	-3.45365	-3.45304	-3.45242	-3.45181	-3.4512	-3.30958	-3.3093	-3.30901	-3.30872	-3.30843	-3.30814	-3.30785	-3.30756	-3.30727	-3.30699	0.957456	0.957534	0.957615	0.957698	0.957782	0.957867	0.957954	0.95804	0.958127	0.958213
-3.45719	-3.45662	-3.45603	-3.45542	-3.4548	-3.45416	-3.45352	-3.45286	-3.45221	-3.45155	-3.30914	-3.30886	-3.30856	-3.30826	-3.30795	-3.30763	-3.30732	-3.30699	-3.30667	-3.30635	0.957175	0.957251	0.95733	0.957411	0.957494	0.95758	0.957666	0.957754	0.957842	0.95793
-3.4574	-3.45683	-3.45624	-3.45563	-3.455	-3.45436	-3.45371	-3.45306	-3.4524	-3.45174	-3.30943	-3.30914	-3.30885	-3.30854	-3.30823	-3.30792	-3.30759	-3.30727	-3.30694	-3.30662	0.957201	0.957276	0.957355	0.957436	0.95752	0.957605	0.957692	0.957779	0.957868	0.957956
-3.45719	-3.45662	-3.45603	-3.45542	-3.4548	-3.45416	-3.45352	-3.45286	-3.45221	-3.45155	-3.30914	-3.30885	-3.30856	-3.30826	-3.30795	-3.30763	-3.30731	-3.30699	-3.30667	-3.30634	0.957174	0.95725	0.957329	0.95741	0.957494	0.957579	0.957665	0.957753	0.957841	0.957929
-3.45716	-3.45659	-3.456	-3.45539	-3.45476	-3.45413	-3.45348	-3.45283	-3.45217	-3.45152	-3.30907	-3.30879	-3.30849	-3.30819	-3.30788	-3.30756	-3.30724	-3.30692	-3.3066	-3.30628	0.957165	0.957241	0.957319	0.957401	0.957484	0.957569	0.957656	0.957743	0.957831	0.957919
-3.57719	-3.57699	-3.57678	-3.57657	-3.57635	-3.57613	-3.5759	-3.57568	-3.57545	-3.57523	-3.41583	-3.41537	-3.4149	-3.41441	-3.41391	-3.41339	-3.41288	-3.41236	-3.41183	-3.41131	0.954892	0.954818	0.95474	0.95466	0.954578	0.954495	0.95441	0.954324	0.954239	0.954153
-3.49569	-3.49562	-3.49555	-3.49547	-3.49539	-3.49531	-3.49523	-3.49514	-3.49506	-3.49498	-3.34077	-3.34043	-3.34008	-3.33971	-3.33934	-3.33896	-3.33857	-3.33819	-3.3378	-3.33741	0.955681	0.955604	0.955523	0.95544	0.955355	0.955269	0.955181	0.955093	0.955004	0.954916
-3.50764	-3.50755	-3.50745	-3.50735	-3.50724	-3.50714	-3.50703	-3.50692	-3.50682	-3.50671	-3.35177	-3.35141	-3.35104	-3.35065	-3.35026	-3.34985	-3.34945	-3.34904	-3.34863	-3.34822	0.955563	0.955486	0.955406	0.955324	0.955239	0.955153	0.955066	0.954978	0.95489	0.954802
-3.48991	-3.48924	-3.48856	-3.48785	-3.48712	-3.48639	-3.48564	-3.48489	-3.48413	-3.48338	-3.33876	-3.3384	-3.33803	-3.33765	-3.33726	-3.33687	-3.33647	-3.33607	-3.33567	-3.33527	0.956689	0.956769	0.956851	0.956937	0.957024	0.957114	0.957204	0.957296	0.957388	0.95748
-3.46796	-3.46735	-3.46671	-3.46606	-3.46539	-3.46471	-3.46401	-3.46332	-3.46262	-3.46192	-3.318	-3.31769	-3.31737	-3.31704	-3.3167	-3.31635	-3.316	-3.31565	-3.31529	-3.31494	0.956759	0.956838	0.95692	0.957005	0.957092	0.957181	0.957271	0.957362	0.957453	0.957545
-0.283633	-0.283667	-0.283702	-0.283739	-0.283776	-0.283813	-0.283852	-0.28389	-0.283929	-0.283967	0.872409	0.872458	0.872509	0.872562	0.872616	0.872672	0.872729	0.872787	0.872846	0.872904	-3.07584	-3.07564	-3.07544	-3.07523	-3.07502	-3.07481	-3.0746	-3.07438	-3.07417	-3.07396
-0.287386	-0.287389	-0.287391	-0.287393	-0.287395	-0.287397	-0.287398	-0.287399	-0.2874	-0.287401	0.884172	0.884131	0.884088	0.884043	0.883997	0.88395	0.883902	0.883853	0.883803	0.883754	-3.0766	-3.07643	-3.07625	-3.07607	-3.07589	-3.07571	-3.07553	-3.07535	-3.07517	-3.07499
-0.287054	-0.287077	-0.287101	-0.287125	-0.28715	-0.287175	-0.287201	-0.287226	-0.287251	-0.287275	0.87254	0.872586	0.872634	0.872684	0.872736	0.872789	0.872843	0.872899	0.872955	0.873012	-3.03964	-3.03956	-3.03947	-3.03938	-3.0393	-3.03922	-3.03914	-3.03907	-3.039	-3.03894
-0.287491	-0.287494	-0.287497	-0.2875	-0.287504	-0.287507	-0.28751	-0.287513	-0.287515	-0.287518	0.884275	0.884232	0.884187	0.884142	0.884095	0.884047	0.883998	0.88395	0.883901	0.883852	-3.07583	-3.07565	-3.07546	-3.07527	-3.07507	-3.07487	-3.07467	-3.07447	-3.07427	-3.07408
-0.284209	-0.284223	-0.284237	-0.284251	-0.284266	-0.28428	-0.284295	-0.28431	-0.284325	-0.284339	0.872339	0.872391	0.872444	0.872499	0.872554	0.872609	0.872666	0.872722	0.872778	0.872834	-3.06936	-3.06939	-3.06942	-3.06946	-3.0695	-3.06954	-3.06958	-3.06962	-3.06965	-3.06969
-0.282619	-0.282632	-0.282645	-0.282659	-0.282673	-0.282687	-0.282701	-0.282715	-0.282729	-0.282742	0.878578	0.878656	0.878737	0.87882	0.878906	0.878992	0.87908	0.879169	0.879257	0.879346	-3.1087	-3.10883	-3.10897	-3.10912	-3.10927	-3.10942	-3.10958	-3.10974	-3.1099	-3.11006
-0.282619	-0.282632	-0.282645	-0.282659	-0.282673	-0.282687	-0.282701	-0.282715	-0.282729	-0.282742	0.878578	0.878656	0.878737	0.87882	0.878906	0.878992	0.87908	0.879169	0.879257	0.879346	-3.1087	-3.10883	-3.10897	-3.10912	-3.10927	-3.10942	-3.10958	-3.10974	-3.1099	-3.11006
-0.282619	-0.282632	-0.282645	-0.282659	-0.282673	-0.282687	-0.282701	-0.282715	-0.282729	-0.282742	0.878578	0.878656	0.878737	0.87882	0.878906	0.878992	0.87908	0.879169	0.879257	0.879346	-3.1087	-3.10883	-3.10897	-3.10912	-3.10927	-3.10942	-3.10958	-3.10974	-3.1099	-3.11006
-0.282619	-0.282632	-0.282645	-0.282659	-0.282673	-0.282687	-0.282701	-0.282715	-0.282729	-0.282742	0.878578	0.878656	0.878737	0.87882	0.878906	0.878992	0.87908	0.879169	0.879257	0.879346	-3.1087	-3.10883	-3.10897	-3.10912	-3.10927	-3.10942	-3.10958	-3.10974	-3.1099	-3.11006
-0.282619	-0.282632	-0.282645	-0.282659	-0.282673	-0.282687	-0.282701	-0.282715	-0.282729	-0.282742	0.878578	0.878656	0.878737	0.87882	0.878906	0.878992	0.87908	0.879169	0.879257	0.879346	-3.1087	-3.10883	-3.10897	-3.10912	-3.10927	-3.10942	-3.10958	-3.10974	-3.1099	-3.11006
-0.294863	-0.294903	-0.294945	-0.294989	-0.295033	-0.295079	-0.295125	-0.295171	-0.295218	-0.295264	0.879059	0.879133	0.879208	0.879287	0.879367	0.879449	0.879532	0.879616	0.8797	0.879784	-2.98125	-2.98109	-2.98092	-2.98074	-2.98057	-2.98039	-2.9802	-2.98002	-2.97984	-2.97965
-0.294754	-0.294795	-0.294837	-0.294881	-0.294926	-0.294971	-0.295017	-0.295063	-0.29511	-0.295156	0.879097	0.87917	0.879246	0.879324	0.879405	0.879487	0.87957	0.879654	0.879738	0.879823	-2.98247	-2.98231	-2.98214	-2.98196	-2.98179	-2.9816	-2.98142	-2.98124	-2.98105	-2.98087
-0.294303	-0.294344	-0.294387	-0.294431	-0.294477	-0.294523	-0.29457	-0.294617	-0.294665	-0.294712	0.87926	0.879334	0.87941	0.87949	0.879571	0.879654	0.879738	0.879823	0.879909	0.879995	-2.9876	-2.98743	-2.98726	-2.98708	-2.98689	-2.98671	-2.98652	-2.98633	-2.98614	-2.98595
-0.294303	-0.294344	-0.294387	-0.294431	-0.294477	-0.294523	-0.29457	-0.294617	-0.294665	-0.294712	0.87926	0.879334	0.87941	0.87949	0.879571	0.879654	0.879738	0.879823	0.879909	0.879995	-2.9876	-2.98743	-2.98726	-2.98708	-2.98689	-2.98671	-2.98652	-2.98633	-2.98614	-2.98595
-0.294497	-0.294538	-0.294581	-0.294625	-0.29467	-0.294715	-0.294762	-0.294809	-0.294856	-0.294903	0.879206	0.87928	0.879357	0.879435	0.879516	0.879599	0.879683	0.879768	0.879853	0.879938	-2.98545	-2.98528	-2.98511	-2.98493	-2.98475	-2.98457	-2.98438	-2.9842	-2.98401	-2.98382
-0.279113	-0.279128	-0.279144	-0.27916	-0.279177	-0.279194	-0.279211	-0.279229	-0.279246	-0.279263	0.877774	0.877851	0.877932	0.878015	0.8781	0.878187	0.878274	0.878363	0.878452	0.87854	-3.14487	-3.14497	-3.14508	-3.1452	-3.14532	-3.14543	-3.14556	-3.14568	-3.1458	-3.14592
-0.286701	-0.286705	-0.28671	-0.286715	-0.28672	-0.286725	-0.286731	-0.286736	-0.286741	-0.286746	0.877524	0.877457	0.877387	0.877315	0.877241	0.877165	0.877089	0.877011	0.876934	0.876856	-3.06077	-3.06048	-3.06019	-3.05988	-3.05957	-3.05925	-3.05893	-3.0586	-3.05828	-3.05795
-0.294627	-0.294668	-0.294711	-0.294754	-0.294799	-0.294845	-0.294891	-0.294938	-0.294986	-0.295033	0.87915	0.879223	0.8793	0.879379	0.879459	0.879542	0.879626	0.87971	0.879795	0.87988	-2.98394	-2.98377	-2.9836	-2.98343	-2.98325	-2.98306	-2.98288	-2.98269	-2.9825	-2.98232
-0.285353	-0.285409	-0.285466	-0.285525	-0.285586	-0.285647	-0.28571	-0.285772	-0.285836	-0.285899	0.878365	0.878441	0.87852	0.878602	0.878686	0.878771	0.878858	0.878945	0.879033	0.879121	-3.07816	-3.07783	-3.07749	-3.07714	-3.07679	-3.07642	-3.07605	-3.07568	-3.07531	-3.07494
-0.289782	-0.289828	-0.289876	-0.289926	-0.289977	-0.290029	-0.290081	-0.290135	-0.290188	-0.290242	0.8787	0.878773	0.878848	0.878926	0.879005	0.879087	0.87917	0.879254	0.879338	0.879423	-3.03228	-3.03204	-3.0318	-3.03155	-3.0313	-3.03104	-3.03077	-3.0305	-3.03023	-3.02997
0.918426	0.918429	0.918431	0.918434	0.918436	0.918439	0.918441	0.918443	0.918446	0.918448	-0.303709	-0.303732	-0.303756	-0.30378	-0.303805	-0.30383	-0.303855	-0.303881	-0.303906	-0.303931	-0.330684	-0.330709	-0.330734	-0.330759	-0.330785	-0.330812	-0.330838	-0.330865	-0.330892	-0.330918
0.918094	0.918098	0.918101	0.918105	0.918108	0.918112	0.918116	0.918119	0.918123	0.918127	-0.300007	-0.300036	-0.300067	-0.300098	-0.300129	-0.300162	-0.300195	-0.300228	-0.300261	-0.300294	-0.326772	-0.326802	-0.326834	-0.326866	-0.3269	-0.326934	-0.326968	-0.327003	-0.327037	-0.327072
0.918466	0.918468	0.91847	0.918472	0.918475	0.918477	0.91848	0.918482	0.918484	0.918487	-0.303947	-0.30397	-0.303993	-0.304017	-0.304041	-0.304066	-0.304092	-0.304117	-0.304142	-0.304168	-0.33093	-0.330953	-0.330978	-0.331003	-0.331029	-0.331055	-0.331081	-0.331108	-0.331135	-0.331162
0.917913	0.917917	0.917922	0.917926	0.917931	0.917936	0.917941	0.917946	0.917951	0.917956	-0.297233	-0.297266	-0.297301	-0.297337	-0.297373	-0.297411	-0.297448	-0.297486	-0.297525	-0.297563	-0.323814	-0.323849	-0.323885	-0.323922	-0.32396	-0.323999	-0.324039	-0.324078	-0.324118	-0.324158
0.918222	0.918226	0.91823	0.918234	0.918239	0.918243	0.918248	0.918252	0.918256	0.918261	-0.297665	-0.2977	-0.297735	-0.297772	-0.297809	-0.297847	-0.297886	-0.297924	-0.297963	-0.298002	-0.324176	-0.324212	-0.324249	-0.324287	-0.324327	-0.324366	-0.324407	-0.324447	-0.324488	-0.324528
0.918395	0.918397	0.918399	0.918402	0.918404	0.918407	0.918409	0.918412	0.918414	0.918417	-0.302904	-0.302929	-0.302955	-0.302982	-0.303009	-0.303037	-0.303065	-0.303094	-0.303122	-0.303151	-0.329819	-0.329846	-0.329873	-0.329901	-0.32993	-0.32996	-0.329989	-0.33002	-0.33005	-0.33008
0.918391	0.918394	0.918396	0.918398	0.918401	0.918403	0.918406	0.918409	0.918411	0.918414	-0.302861	-0.302886	-0.302912	-0.302939	-0.302967	-0.302995	-0.303023	-0.303051	-0.30308	-0.303109	-0.329774	-0.3298	-0.329828	-0.329856	-0.329885	-0.329915	-0.329944	-0.329975	-0.330005	-0.330035
0.918384	0.918386	0.918388	0.91839	0.918393	0.918396	0.918398	0.918401	0.918403	0.918406	-0.30279	-0.302816	-0.302842	-0.302869	-0.302896	-0.302925	-0.302953	-0.302982	-0.30301	-0.303039	-0.329699	-0.329726	-0.329754	-0.329782	-0.329811	-0.329841	-0.329871	-0.329901	-0.329932	-0.329962
0.918381	0.918383	0.918385	0.918388	0.91839	0.918393	0.918396	0.918398	0.918401	0.918403	-0.302775	-0.3028	-0.302827	-0.302854	-0.302881	-0.302909	-0.302938	-0.302966	-0.302995	-0.303024	-0.329683	-0.32971	-0.329738	-0.329766	-0.329796	-0.329825	-0.329855	-0.329886	-0.329916	-0.329946
0.918379	0.918381	0.918383	0.918386	0.918388	0.918391	0.918393	0.918396	0.918399	0.918401	-0.302764	-0.30279	-0.302816	-0.302843	-0.302871	-0.302899	-0.302927	-0.302956	-0.302985	-0.303013	-0.329673	-0.329699	-0.329727	-0.329756	-0.329785	-0.329815	-0.329845	-0.329875	-0.329905	-0.329936
0.918611	0.918614	0.918616	0.918618	0.918621	0.918623	0.918626	0.918628	0.91863	0.918632	-0.305196	-0.305218	-0.305241	-0.305265	-0.305289	-0.305313	-0.305337	-0.30536	-0.305384	-0.305407	-0.332236	-0.33226	-0.332284	-0.332309	-0.332334	-0.332359	-0.332384	-0.332409	-0.332434	-0.332458
0.918581	0.918583	0.918585	0.918586	0.918588	0.91859	0.918592	0.918594	0.918596	0.918597	-0.30518	-0.3052	-0.305222	-0.305244	-0.305267	-0.30529	-0.305314	-0.305339	-0.305364	-0.305388	-0.33223	-0.332251	-0.332274	-0.332298	-0.332322	-0.332347	-0.332372	-0.332398	-0.332424	-0.332451
0.918569	0.918571	0.918573	0.918575	0.918577	0.918579	0.918581	0.918583	0.918585	0.918587	-0.304967	-0.304989	-0.305011	-0.305034	-0.305057	-0.305081	-0.305105	-0.305129	-0.305153	-0.305177	-0.332002	-0.332025	-0.332049	-0.332073	-0.332097	-0.332122	-0.332148	-0.332173	-0.332199	-0.332224
0.918575	0.918577	0.918579	0.918581	0.918582	0.918584	0.918586	0.918588	0.91859	0.918592	-0.305041	-0.305062	-0.305084	-0.305106	-0.305129	-0.305153	-0.305177	-0.305201	-0.305226	-0.30525	-0.332081	-0.332103	-0.332126	-0.33215	-0.332174	-0.332199	-0.332225	-0.332251	-0.332276	-0.332302
0.918481	0.918483	0.918486	0.918488	0.91849	0.918492	0.918495	0.918497	0.918499	0.918501	-0.304404	-0.304426	-0.304449	-0.304473	-0.304496	-0.30452	-0.304544	-0.304568	-0.304592	-0.304616	-0.331421	-0.331444	-0.331469	-0.331493	-0.331518	-0.331544	-0.331569	-0.331594	-0.33162	-0.331645
0.919254	0.919407	0.919566	0.91973	0.919898	0.920069	0.920242	0.920417	0.920593	0.920768	-0.292452	-0.292491	-0.292531	-0.292573	-0.292615	-0.292659	-0.292702	-0.292747	-0.292791	-0.292835	-0.318141	-0.31813	-0.318119	-0.318107	-0.318096	-0.318083	-0.318071	-0.318059	-0.318046	-0.318034
0.917845	0.917849	0.917853	0.917857	0.917861	0.917865	0.91787	0.917874	0.917878	0.917882	-0.299252	-0.299282	-0.299314	-0.299346	-0.299379	-0.299412	-0.299446	-0.299481	-0.299515	-0.299549	-0.326038	-0.326069	-0.326102	-0.326136	-0.32617	-0.326205	-0.326241	-0.326276	-0.326312	-0.326348
0.918608	0.91861	0.918612	0.918614	0.918616	0.918618	0.91862	0.918622	0.918624	0.918626	-0.305507	-0.305528	-0.305549	-0.305571	-0.305593	-0.305616	-0.305639	-0.305662	-0.305686	-0.305709	-0.332576	-0.332598	-0.33262	-0.332643	-0.332667	-0.332691	-0.332716	-0.33274	-0.332765	-0.332789
0.918458	0.918462	0.918465	0.918468	0.918471	0.918475	0.918478	0.918482	0.918485	0.918489	-0.30023	-0.30026	-0.300292	-0.300324	-0.300357	-0.30039	-0.300424	-0.300458	-0.300492	-0.300526	-0.326885	-0.326917	-0.32695	-0.326983	-0.327018	-0.327053	-0.327089	-0.327125	-0.327161	-0.327196
0.919326	0.919477	0.919634	0.919795	0.919961	0.92013	0.920302	0.920475	0.920649	0.920823	-0.297601	-0.297634	-0.297668	-0.297704	-0.29774	-0.297777	-0.297814	-0.297852	-0.29789	-0.297928	-0.323717	-0.323699	-0.323681	-0.323663	-0.323644	-0.323625	-0.323605	-0.323585	-0.323565	-0.323545
